# Supplementary material for: Population structure and gene flux of Listeria monocytogenes ST121 reveal prophages as a candidate driver of adaptation and persistence in food production environments
Source: Microb Genom. 2025 Apr 17;11(4):001397. doi: 10.1099/mgen.0.001397 (PMC12006667; doi:10.1099/mgen.0.001397)
Supplement: Uncited Supplementary Material 2. [file mgen-11-01397-s002.xlsx]

## Sheet: Dataset S1
Dataset S1. Genome metrics and metadata of ST121 isolates used in the study.
Isolate name	NCBI accession	BIGSdb entry no.	Total length (bp)	No. contigs	%GC	N50 contig length	No. CDS	% of CDS relative to number of core genes	gaps	Percentage coding	pseudogenes	tRNAs	rRNAs	Hierarchical clustering	Country	Source	Source description	Year	Epidemiological associations	MIC Benzalkonium chloride (ug/mL)	pLM6179	Source lab	cgmlst_type
246242	SRR7850130	NA	2858587	1	38.1	2858587	2768	96.4957	0	90.9	11	58	15	12.1	UK	Food		2015		20	No	UKHSA/Quadram Institute Bioscience
399454	SRR7163869	NA	2962409	1	38.1	2962409	2853	93.6208	0	91	7	67	18	13.6	UK	Human		2017	Sandwich manufacturer (Company X)	20	No	UKHSA/Quadram Institute Bioscience
CLIP 2007/01014		51	3090301	1	37.8	3090301	3064	87.1736	53	90.5	8	29	3	7.1	Unknown	Food		2007			yes	Institut Pasteur database	CT930
CLIP 2007/01398		58	3054837	1	37.8	3054837	3010	88.7375	51	90.5	7	32	3	7.2	France	Human		2007			yes	Institut Pasteur database	CT909
CLIP 2008/01050		72	3055121	1	37.8	3055121	3016	88.561	53	90.4	9	28	3	8.3	Unknown	Food		2008			yes	Institut Pasteur database	CT929
CLIP 2009/00373		12	3057223	1	37.8	3057223	3023	88.3559	33	90.6	8	40	3	7.2	France	Food		2009			yes	Institut Pasteur database	CT924
LM73068		92	2970027	1	37.8	2970027	2896	92.2307	38	90.6	7	32	3	1.5	France	Unknown		1996			yes	Institut Pasteur database	CT890
163381	SRR6807418	NA	3176635	2	37.9	3114428	3171	84.2321	0	91.1	7	67	18	12.1	UK	Human		2010		20	yes	UKHSA/Quadram Institute Bioscience
241745	SRR7167591	NA	3025394	2	38.1	2963188	2917	91.5667	0	90.7	11	67	18	13.5	UK	Human		2016		20	yes	UKHSA/Quadram Institute Bioscience
246255	SRR7873592	NA	3024780	2	38.1	2962573	2913	91.6924	0	91	7	67	18	13.5	UK	Food		2015		20	yes	UKHSA/Quadram Institute Bioscience
259390	SRR7873684	NA	3088247	2	37.9	3026044	3025	88.2975	0	91	7	67	18	9.3	UK	Food		2016	Cooked chicken manufacturer	20	yes	UKHSA/Quadram Institute Bioscience
389690	SRR7841399	NA	3025083	2	38.1	2962626	2916	91.5981	0	91	8	67	18	13.6	UK	Food		2017	Sandwich manufacturer (Company X)	20	yes	UKHSA/Quadram Institute Bioscience
396044	SRR7866629	NA	3066672	2	38	3004469	2983	89.5407	0	91	7	67	18	13.6	UK	Food		2017	Sandwich manufacturer (Company X)	20	yes	UKHSA/Quadram Institute Bioscience
457441	SRR7827106	NA	3086567	2	37.9	3024361	3026	88.2683	0	91	5	67	18	8.4	UK	Food		2017		20	yes	UKHSA/Quadram Institute Bioscience
535305	SRR7866357	NA	3088097	2	37.9	3025897	3026	88.2683	0	91	8	67	18	9.3	UK	Food		2018		20	yes	UKHSA/Quadram Institute Bioscience
754322	SRR9226492	NA	3179504	2	37.9	3117289	3194	83.6255	0	90.9	24	67	18	12.1	UK	Environmental		2019		20	yes	UKHSA/Quadram Institute Bioscience
757923	SRR9298670	NA	3024642	2	38.1	2962443	2921	91.4413	0	90.8	16	67	18	13.6	UK	Food		2019	Sandwich manufacturer (Company X)	20	yes	UKHSA/Quadram Institute Bioscience
07/032		82334	3046969	2	38	2986047	2975	89.7815	0	91	9	67	18	1.5	UK	Unknown		2007		5	yes	Quadram Institut Bioscience	CT11121
BL87/028		83128	3138542	2	38	3057887	3124	85.4994	0	90.9	33	67	18	1.2	UK	Food		1987		5	yes	Quadram Institut Bioscience	CT11302
BL89/019		82463	3091547	2	37.9	3030625	3049	87.6025	0	91	7	68	18	1.5	UK	Environmental		1989		15	yes	Quadram Institut Bioscience	CT11122
BL89/020		83138	3091220	2	37.9	3030297	3046	87.6888	0	91.1	6	68	18	1.5	UK	Food		1989		15	yes	Quadram Institut Bioscience	CT1195
Marseille-Q0721		78214	3141824	4	37.9	3132529	3115	85.7464	12	92.2	12	54	7	13.3	Senegal	Human	breast milk	2019			No	Institut Pasteur database	CT5408
Marseille-Q0783		78217	3137354	4	37.9	3127933	3114	85.7739	14	92.1	13	49	7	13.3	Senegal	Human	breast milk	2019			No	Institut Pasteur database	CT5408
Marseille-Q1080		78221	3141952	4	37.9	3132531	3116	85.7189	12	92.2	13	56	8	13.3	Senegal	Human	breast milk	2019			No	Institut Pasteur database	CT5408
Marseille-P9669		40919	3140493	5	37.9	3131541	3110	85.8842	13	92.2	12	55	7	13.3	Mali	Human	human milk	2019			No	Institut Pasteur database	CT5408
Marseille-Q0718		78211	3138051	5	37.9	3127906	3112	85.829	13	92.1	12	50	6	13.3	Senegal	Human	breast milk	2019			No	Institut Pasteur database	CT5408
Marseille-Q0719		78212	3142676	5	37.9	3132530	3114	85.7739	12	92.3	12	55	6	13.3	Senegal	Human	breast milk	2019			No	Institut Pasteur database	CT5408
Marseille-Q0720		78213	3142676	5	37.9	3132530	3114	85.7739	12	92.3	12	55	7	13.3	Senegal	Human	breast milk	2019			No	Institut Pasteur database	CT5408
Marseille-Q0781		78215	3142673	5	37.9	3132529	3114	85.7739	12	92.3	12	55	7	13.3	Senegal	Human	breast milk	2019			No	Institut Pasteur database	CT5408
Marseille-Q0782		78216	3141463	5	37.9	3131318	3108	85.9395	17	92.3	12	55	7	13.3	Senegal	Human	breast milk	2019			No	Institut Pasteur database	CT5408
Marseille-Q0785		78219	3142676	5	37.9	3132530	3114	85.7739	12	92.3	12	55	6	13.3	Senegal	Human	breast milk	2019			No	Institut Pasteur database	CT5408
Marseille-Q1049		78220	3142676	5	37.9	3132527	3112	85.829	13	92.3	12	55	7	13.3	Senegal	Human	vagina	2019			No	Institut Pasteur database	CT5408
AX26		81658	2953130	6	37.9	2945008	2847	93.8181	17	92	3	49	3	2.1	Mexico	Food	Potato	2018			No	Institut Pasteur database	CT10845
DK_028		396	3092383	6	37.8	3061218	3017	88.5317	15	92.7	7	64	4	12.1	Denmark	Human		2006			No	Institut Pasteur database	CT891
DK_072		440	3096994	6	37.8	3065850	3018	88.5023	17	92.8	8	63	5	12.1	Denmark	Human		2010			No	Institut Pasteur database	CT891
H123680106		1865	3062200	6	37.8	2993144	2968	89.9933	39	91.8	7	36	3	7.2	UK	Human		2012			yes	Institut Pasteur database	CT909
Marseille-P9661		40918	3203511	6	37.8	3132530	3173	84.179	12	92.2	12	57	5	13.3	Mali	Human	human milk	2019			yes	Institut Pasteur database	CT5408
Marseille-P9663		40921	3204400	6	37.8	3133037	3169	84.2853	14	92.2	12	57	5	13.3	Mali	Human	human milk	2019			yes	Institut Pasteur database	CT5408
Marseille-P9664		40923	3203889	6	37.8	3132530	3173	84.179	12	92.2	12	55	7	13.3	Mali	Human	human milk	2019			yes	Institut Pasteur database	CT5408
Marseille-P9726		40917	3142416	6	37.9	3132533	3114	85.7739	11	92.3	12	55	5	13.3	Mali	Human	human milk	2019			No	Institut Pasteur database	CT5408
Marseille-Q0784		78218	3143452	6	37.9	3132017	3110	85.8842	14	92.3	12	55	6	13.3	Senegal	Human	breast milk	2019			No	Institut Pasteur database	CT5408
CLIP 2015/00061		1493	3114521	7	37.9	3042919	3011	88.7081	75	91.4	10	36	3	7.2	France	Food		2015			yes	Institut Pasteur database	CT918
H083960517		1785	3161618	7	37.8	3091581	3102	86.1057	45	91.7	8	36	3	13.3	UK	Human		2008			yes	Institut Pasteur database	CT939
LIST10_S147		77877	3011760	7	37.9	2941956	2909	91.8185	16	92	7	54	3	4.1	Estonia	Food	Fish or seafood	2012			yes	Institut Pasteur database	CT9309
Marseille-P9662		40920	3204147	7	37.8	3133055	3169	84.2853	13	92.2	12	55	5	13.3	Mali	Human	human milk	2019			yes	Institut Pasteur database	CT5408
Marseille-P9668		40924	3204309	7	37.8	3133037	3169	84.2853	13	92.2	12	56	5	13.3	Mali	Human	human milk	2019			yes	Institut Pasteur database	CT5408
LIST33_S172		77888	3027823	8	38	2958592	2912	91.7239	15	92	7	54	3	13.5	Estonia	Food	Fish or seafood	2013			yes	Institut Pasteur database	CT7204
Marseille-P9725		40922	3203768	8	37.8	3133037	3169	84.2853	13	92.2	12	55	5	13.3	Mali	Human	human milk	2019			yes	Institut Pasteur database	CT5408
CLIP 2015/00096		1523	3034239	9	37.9	2964155	2876	92.872	108	90.7	13	27	2	13.5	France	Food		2015			yes	Institut Pasteur database	CT903
CLIP 2015/00098		1525	3109512	9	37.8	3037812	3006	88.8556	96	91	12	37	3	7.2	France	Environmental		2015			yes	Institut Pasteur database	CT921
H093140192		1871	3154524	9	37.8	3081752	3092	86.3842	45	91.9	9	28	3	13.1	UK	Human		2009			yes	Institut Pasteur database	CT904
Lm-1264		80514	2977822	9	37.9	2903364	2850	93.7193	11	92.2	5	39	2	1.5	Spain	Environmental	Pork processing facility Drain	2018			yes	Institut Pasteur database	CT10516
NVRI/19/26913/1819		46918	3086679	9	37.8	3017530	3035	88.0066	11	92	11	59	6	3.1	Poland	Food	Fish or seafood	2019			yes	Institut Pasteur database	CT7224
NVRI/19/26913/1821		46920	3091275	9	37.8	3027215	3037	87.9486	11	92.1	11	59	8	3.1	Poland	Food	Fish or seafood	2019			yes	Institut Pasteur database	CT7224
S52		83046	2991575	9	37.9	2944489	2823	94.6157	110	93.1	8	56	5	2.1	Mexico	Food	Potato	2016			No	Institut Pasteur database	CT10845
102		79394	3095249	10	37.8	3023562	3027	88.2392	10	92.3	6	59	6	1.3	Poland	Food	Meat	2015			yes	Institut Pasteur database	CT9809
CLIP 2015/00095		1522	3036609	10	37.9	2964216	2886	92.5502	108	90.9	12	30	2	13.5	France	Food		2015			yes	Institut Pasteur database	CT903
CLIP 2015/00099		1526	3106900	10	37.8	3034539	3015	88.5904	60	91.6	10	44	3	7.2	France	Environmental		2015			yes	Institut Pasteur database	CT936
CLIP 2015/00100		1527	3108180	10	37.8	3037701	2993	89.2416	125	91	9	29	2	7.2	France	Environmental		2015			yes	Institut Pasteur database	CT921
H092340710		1870	3105371	10	37.8	3031881	3008	88.7965	44	92.1	9	36	3	7.2	UK	Human		2009			yes	Institut Pasteur database	CT909
H111240157		1848	3104696	10	37.8	3032026	3005	88.8852	46	92	10	36	3	7.2	UK	Food		2011			yes	Institut Pasteur database	CT922
H124260595		1875	3103997	10	37.8	3031567	3008	88.7965	45	92	8	34	3	7.2	UK	Food		2012			yes	Institut Pasteur database	CT923
LIST21_S159		77884	3031674	10	38	2962636	2910	91.7869	14	92.2	7	54	3	13.5	Estonia	Food	Fish or seafood	2012			yes	Institut Pasteur database	CT903
LIST30_S169		77887	3141995	10	37.8	3065760	3059	87.3161	25	92.4	7	57	3	12.1	Estonia	Food	Fish or seafood	2013			yes	Institut Pasteur database	CT891
N53-1		19417	3149662	10	37.8	3071683	3081	86.6926	36	92.2	9	57	3	7.1	Denmark	Food	Fish or seafood	2002			yes	Institut Pasteur database	CT9947
NVRI/19/26676/1774		46905	3139471	10	37.8	3067535	3078	86.7771	13	92.2	8	58	7	8.3	Poland	Food	Fish or seafood	2019			yes	Institut Pasteur database	CT7221
386		79411	3048089	11	37.8	2977142	2961	90.206	14	91.9	6	60	7	1.1	Poland	Food	Meat	2016			yes	Institut Pasteur database	CT9819
H090660222		1831	3106333	11	37.8	3032950	3013	88.6492	49	91.9	6	33	3	7.2	UK	Human		2009			yes	Institut Pasteur database	CT931
NVRI/19/20309/1380		46896	3098301	11	37.8	3031365	3033	88.0646	9	92	10	58	10	7.1	Poland	Environmental		2019			yes	Institut Pasteur database	CT1249
NVRI/19/20309/1381		46897	3103429	11	37.8	3031365	3034	88.0356	10	92.2	11	58	7	7.1	Poland	Environmental		2019			yes	Institut Pasteur database	CT1249
H094800054		1838	3144929	12	37.8	3066314	3050	87.5738	53	91.9	10	36	3	8.1	UK	Human		2009			yes	Institut Pasteur database	CT909
H113040174		1851	3108525	12	37.8	3032001	3010	88.7375	47	92.1	8	36	3	7.2	UK	Food		2011			yes	Institut Pasteur database	CT922
H134160336		1816	3116248	12	37.8	3023379	2999	89.063	45	92.4	8	36	3	9.3	UK	Human		2013			yes	Institut Pasteur database	CT937
NVRI/19/26676/1773		46904	3131258	12	37.8	3063419	3076	86.8336	13	91.9	8	58	10	8.3	Poland	Food	Fish or seafood	2019			yes	Institut Pasteur database	CT7221
NVRI/19/26676/1779		46910	3189862	12	37.8	3116460	3151	84.7667	13	92.2	8	59	7	7.1	Poland	Environmental		2019			yes	Institut Pasteur database	CT7222
NVRI/19/26676/1780		46911	3138403	12	37.8	3128748	3080	86.7208	12	92.1	8	58	7	8.3	Poland	Food	Fish or seafood	2019			yes	Institut Pasteur database	CT7221
1425-35		5600	3164980	13	37.8	3091465	3067	87.0884	19	92.9	11	54	3	11.2	Chile	Food	Strain isolated from final product (Fish: S. salar product)	2013			yes	Institut Pasteur database	CT19927
H083600121		1830	3159537	13	37.8	3062013	3049	87.6025	43	93	8	36	3	13.1	UK	Human		2008			yes	Institut Pasteur database	CT905
H110140220		1873	3210032	13	37.7	3065078	3132	85.281	42	92.8	7	36	3	12.1	UK	Human		2010			yes	Institut Pasteur database	CT900
LIST1_S146		77874	2972098	13	37.9	2901936	2848	93.7851	15	92.1	7	55	3	4.1	Estonia	Food	Fish or seafood	2012			yes	Institut Pasteur database	CT9309
NVRI/19/26676/1776		46907	3138582	13	37.8	3066659	3073	86.9183	13	92.1	8	58	7	8.3	Poland	Food	Fish or seafood	2019			yes	Institut Pasteur database	CT7221
NVRI/19/26676/1777		46908	3136916	13	37.8	3062393	3073	86.9183	15	92.2	10	58	7	8.3	Poland	Environmental		2019			yes	Institut Pasteur database	CT7223
NVRI/19/26913/1818		46917	3096390	13	37.8	2998961	3037	87.9486	12	92.3	10	59	7	3.1	Poland	Food	Fish or seafood	2019			yes	Institut Pasteur database	CT7224
CLIP 2015/00101		1528	3129476	14	37.8	3062116	2980	89.6309	147	91.9	15	34	2	7.2	France	Environmental		2015			yes	Institut Pasteur database	CT921
H080540298		1825	3144079	14	37.8	3036418	3019	88.473	49	93.1	9	24	3	10.1	UK	Human		2008			yes	Institut Pasteur database	CT895
H081440480		1784	3173159	14	37.8	3065440	3049	87.6025	54	92.9	9	34	3	11.2	UK	Human		2008			yes	Institut Pasteur database	CT893
H102920639		1843	3082514	14	37.8	3037639	2990	89.3311	49	92.3	6	37	3	7.1	UK	Human		2010			No	Institut Pasteur database	CT925
LIST29_S167		77886	3128276	14	37.8	3029968	3021	88.4144	17	93.4	7	54	3	4.1	Estonia	Food	Fish or seafood	2012			yes	Institut Pasteur database	CT9310
S/87/1/1		81081	3093645	14	37.8	3021813	2996	89.1522	36	92.2	7	44	3	7.1	Slovakia	Environmental	Floor production environment	2014			yes	Institut Pasteur database	CT10667
SRR975371		1175	3151240	14	37.8	3077193	3115	85.7464	23	91.8	9	55	6	7.1	USA	Food		2005			yes	Institut Pasteur database	CT926
CFSAN054109		NA	3078271	14	37.8	530689	3056	87.4018	0	90.9	13	43	0	7.1	Denmark	Food		2015			yes	NCBI database
CLIP 2015/00074		1503	3119911	15	37.8	3029037	2940	90.8503	156	91.8	15	16	3	7.1	France	Food		2015			yes	Institut Pasteur database	CT909
CLIP 2015/00102		1529	3106289	15	37.8	3035785	2978	89.6911	160	90.9	15	20	2	7.2	France	Environmental		2015			yes	Institut Pasteur database	CT921
H094940218		1839	3173575	15	37.8	3065231	3054	87.4591	47	93.1	11	36	3	8.1	UK	Human		2009			yes	Institut Pasteur database	CT909
LM28FR		19409	3138474	15	37.8	3037394	3015	88.5904	48	93.3	7	44	3	8.3	Chile	Unknown		2014			yes	Institut Pasteur database	CT909
SRR1005717		508	3132918	15	37.8	3036381	3010	88.7375	54	93.5	8	57	3	7.1	USA	Human		2013			yes	Institut Pasteur database	CT935
SSI_AA127		1275	3158405	15	37.8	3024582	3017	88.5317	33	94.1	7	57	3	8.3	Denmark	Human		2013			yes	Institut Pasteur database	CT909
H101540311		1872	3220382	16	37.7	3112053	3129	85.3627	47	93.1	11	36	3	13.3	UK	Human		2010			yes	Institut Pasteur database	CT908
H103560149		1844	3222691	16	37.7	3112361	3127	85.4173	48	93.1	10	36	3	13.3	UK	Human		2010			yes	Institut Pasteur database	CT908
NVRI/19/24901/1618		46903	3142309	16	37.8	3065637	3077	86.8053	11	92.1	10	58	7	11.1	Poland	Environmental		2019			yes	Institut Pasteur database	CT893
CLIP 2015/00083		1511	3116527	17	37.8	3037426	2989	89.361	109	91.8	12	27	2	7.1	France	Food		2015			yes	Institut Pasteur database	CT928
CLIP 2015/00094		1521	3198330	17	37.8	3106944	3099	86.1891	158	91	15	36	3	13.3	France	Food		2015			yes	Institut Pasteur database	CT896
LIST13_S150		77880	3172996	17	37.8	3064919	3059	87.3161	17	93.5	7	55	3	12.1	Estonia	Food	Fish or seafood	2012			yes	Institut Pasteur database	CT891
LIST43_S183		77894	3167903	17	37.8	3059929	3059	87.3161	19	93.3	8	58	3	12.1	Estonia	Food	Fish or seafood	2013			yes	Institut Pasteur database	CT9307
Lm-473		80516	3153466	17	37.8	3031744	3054	87.4591	16	93.6	9	29	3	11.2	Spain	Environmental	Pork processing facility Drain	2017			yes	Institut Pasteur database	CT10517
NVRI/19/26913/1820		46919	3087266	17	37.8	2990813	3040	87.8618	11	91.9	11	59	9	3.1	Poland	Food	Fish or seafood	2019			yes	Institut Pasteur database	CT7224
CLIP 2015/00106		1533	3106358	18	37.8	3034521	2997	89.1225	124	91.6	13	28	2	7.2	France	Food		2015			yes	Institut Pasteur database	CT921
FDA00008984		41699	3156615	18	37.8	3085778	3104	86.0503	29	92	7	62	5	7.1	Poland	Food	Fish or seafood	2015			yes	Institut Pasteur database	CT4689
H081360452		1826	3175224	18	37.8	3065692	3050	87.5738	52	92.9	9	31	3	11.2	UK	Human		2008			yes	Institut Pasteur database	CT893
H133200172		1661	3121042	18	37.9	3041175	2978	89.6911	106	92	10	37	3	7.2	UK	Food		2013			yes	Institut Pasteur database	CT909
H133600160		1621	3168046	18	37.8	3065461	3045	87.7176	62	93.3	9	38	3	8.1	UK	Food		2013			yes	Institut Pasteur database	CT909
H130860526		1600	3168394	19	37.8	3066407	3033	88.0646	81	92.9	11	39	3	8.1	UK	Environmental		2013			yes	Institut Pasteur database	CT909
H131140036		1605	3164435	19	37.8	3028366	2972	89.8721	131	93.4	12	35	3	12.1	UK	Food		2013			yes	Institut Pasteur database	CT901
H142460221		2072	3179352	19	37.8	3066015	3014	88.6198	122	93.2	11	43	3	8.1	UK	Food		2014			yes	Institut Pasteur database	CT909
LIST14_S151		77881	3173585	19	37.8	3064890	3058	87.3447	15	93.4	7	56	3	12.1	Estonia	Food	Fish or seafood	2012			yes	Institut Pasteur database	CT891
H130780332		1597	3168004	20	37.8	3065730	3045	87.7176	67	92.8	13	41	3	8.1	UK	Environmental		2013			yes	Institut Pasteur database	CT909
H131440014		1608	3113454	20	37.8	3026949	2982	89.5708	81	92.4	9	33	3	12.1	UK	Food		2013			yes	Institut Pasteur database	CT901
H142260236		1990	3139524	20	37.8	3030076	2974	89.8117	113	93.4	11	28	3	7.2	UK	Human		2014			yes	Institut Pasteur database	CT933
LS12-859		NA	3094291	20	37.8	2988197	3045	87.7176	25	91.9	8	65	5	1.5	UK	Food		2012	RTE sliced meat - FSA	20	yes	Quadram Institut Bioscience
985368	SRR12626014	NA	3102053	21	37.8	3029994	3018	88.5023	16	92	9	62	6	9.3	UK	Food		2020			yes	UKHSA database
985409	SRR12626012	NA	3097324	21	37.8	3024561	3018	88.5023	15	91.9	9	66	6	9.3	UK	Food		2020			yes	UKHSA database
5227/12		34374	3029363	21	38	2955629	2906	91.9133	10	91.9	5	64	6	1.4	Poland	Human		2012			yes	Institut Pasteur database	CT5633
H090620066		1869	3166087	21	37.8	3030786	3007	88.8261	79	93.5	8	31	3	7.2	UK	Human		2009			yes	Institut Pasteur database	CT940
H130960263		1603	3179241	21	37.8	3065236	3030	88.1518	93	93.3	10	30	3	8.1	UK	Environmental		2013			yes	Institut Pasteur database	CT909
H132860453		1614	3143602	21	37.8	3031169	2990	89.3311	93	92.7	10	38	3	7.2	UK	Environmental		2013			yes	Institut Pasteur database	CT909
LIST39_S178		77891	3173424	21	37.8	3064871	3058	87.3447	15	93.4	7	56	3	12.1	Estonia	Food	Fish or seafood	2013			yes	Institut Pasteur database	CT891
484		79419	3136104	22	37.9	3025512	3019	88.473	17	92.8	7	59	7	7.1	Poland	Environmental		2016			yes	Institut Pasteur database	CT9821
H132760199		1611	3176365	22	37.8	3066656	3028	88.21	114	92.8	12	33	3	11.1	UK	Food		2013			yes	Institut Pasteur database	CT893
H133180392		1748	3137097	22	37.8	3030889	2968	89.9933	179	92.3	15	35	3	9.3	UK	Food		2013			yes	Institut Pasteur database	CT937
H133600154		1619	3178626	22	37.8	3071911	3056	87.4018	66	93	7	35	3	12.1	UK	Food		2013			yes	Institut Pasteur database	CT892
H102780169		1842	3068670	23	37.8	3033993	2964	90.1147	62	91.7	9	36	3	13.3	UK	Human		2010			No	Institut Pasteur database	CT897
H143140436		1961	3170513	23	37.8	3064734	3021	88.4144	120	92.7	11	27	3	9.2	UK	Food		2014			yes	Institut Pasteur database	CT938
H130680106		1596	3170920	24	37.8	3066562	3033	88.0646	81	92.9	10	39	3	8.1	UK	Food		2013			yes	Institut Pasteur database	CT909
H133180387		1616	3131918	24	37.8	3024479	2959	90.267	97	93	9	35	3	9.3	UK	Food		2013			yes	Institut Pasteur database	CT937
H144840659		1989	3205955	24	37.8	3064875	3030	88.1518	97	94.4	11	35	3	8.1	UK	Food		2014			yes	Institut Pasteur database	CT909
H143560592		1971	3147843	25	37.8	3033389	2979	89.661	137	93.1	13	34	3	11.2	UK	Food		2014			yes	Institut Pasteur database	CT893
SRR975370		1174	3137069	25	37.8	3024480	3077	86.8053	42	91.3	8	64	5	5.1	USA	Food	goat cheese	2009			yes	Institut Pasteur database	CT927
985416	SRR12626011	NA	3098531	26	37.8	3024562	3018	88.5023	16	91.8	7	62	6	9.3	UK	Food		2020			yes	UKHSA database
H071180423		1823	3186612	27	37.8	3055775	3047	87.66	46	93.3	11	34	3	7.1	UK	Human		2007			yes	Institut Pasteur database	CT934
SRR975372		1176	3155843	27	37.8	3078345	3112	85.829	22	91.8	8	67	7	7.1	USA	Food		2005			yes	Institut Pasteur database	CT926
874		79438	3106180	28	37.9	3033325	3028	88.21	13	91.9	7	66	3	1.4	Poland	Food	Meat	2017			yes	Institut Pasteur database	CT4397
H143420404		1967	3160341	28	37.8	3067291	2993	89.2416	167	92.2	14	32	3	11.3	UK	Food		2014			yes	Institut Pasteur database	CT907
H130540210		1594	3156452	29	37.8	3041177	2923	91.3787	353	90.5	15	29	3	7.2	UK	Food		2013			yes	Institut Pasteur database	CT923
H134140393		1626	3209821	29	37.8	3065472	2973	89.8419	130	95.1	10	33	3	8.2	UK	Food		2013			yes	Institut Pasteur database	CT909
382787	SRR7850246	NA	3104195	32	37.8	3030410	2999	89.063	117	91.8	10	55	4	9.3	UK	Food		2013	Cooked chicken manufacturer		yes	UKHSA database
981806	SRR12598716	NA	3098165	32	37.8	3024530	3017	88.5317	21	91.7	7	66	5	9.3	UK	Environmental		2020			yes	UKHSA database
1034807	SRR13153622	NA	3095306	33	37.8	3020438	3022	88.3852	15	91.8	9	66	5	12.1	UK	Unknown		2020			yes	UKHSA database
167		79399	3055869	33	37.8	2945531	2972	89.8721	19	91.9	9	69	4	3.1	Poland	Environmental		2015			yes	Institut Pasteur database	CT9827
168		79400	3033836	33	38	2958915	2913	91.6924	18	91.8	9	68	4	13.5	Poland	Food	Meat	2015			yes	Institut Pasteur database	CT903
H144720810		1906	3215349	33	37.8	3077406	2950	90.5424	276	92.9	16	31	3	13.2	UK	Food		2014			yes	Institut Pasteur database	CT899
1525773	SRR17008409	NA	3031863	34	38	2962875	2908	91.8501	26	91.6	7	77	4	13.6	UK	Environmental		2021			yes	UKHSA database
H131200018		1737	3144212	34	37.8	3026440	2965	90.0843	100	93.3	12	35	3	12.1	UK	Food		2013			yes	Institut Pasteur database	CT901
340201	SRR7873793	NA	3030863	35	38	2957500	2912	91.7239	16	91.8	7	74	5	13.6	UK	Food		2017	Sandwich manufacturer (Company X)		yes	UKHSA database
340206	SRR7842265	NA	3031209	35	38	2956846	2909	91.8185	22	91.6	7	74	4	13.6	UK	Food		2017	Sandwich manufacturer (Company X)		yes	UKHSA database
342513	SRR7842289	NA	3035793	35	38	2966230	2913	91.6924	22	91.8	7	71	4	13.6	UK	Food		2017	Sandwich manufacturer (Company X)		yes	UKHSA database
sam_65548B2A-952F-4659-B0CB-8CDBC41EC472		41676	3039307	35	37.9	2961524	2909	91.8185	11	92	8	56	3	1.4	Poland	Human		2014			yes	Institut Pasteur database	CT5598
884		79439	3073609	36	37.9	2999174	2966	90.0539	13	92	6	66	3	1.4	Poland	Food	Meat	2017			yes	Institut Pasteur database	CT9815
130		79397	3032734	37	38	2958462	2903	92.0083	19	91.9	5	68	4	1.4	Poland	Food	Meat	2015			yes	Institut Pasteur database	CT2143
340202	SRR7873795	NA	3032770	38	38	2958463	2911	91.7554	19	91.8	7	75	4	13.6	UK	Food		2017	Sandwich manufacturer (Company X)		yes	UKHSA database
1374		79465	3057305	38	37.8	2945580	2972	89.8721	16	91.8	9	67	4	3.1	Poland	Food	Meat	2019			yes	Institut Pasteur database	CT9828
1535638	SRR17144780	NA	3036390	39	38	2962430	2909	91.8185	29	91.7	7	71	4	13.6	UK	Environmental		2021			yes	UKHSA database
H134140132		1758	3146389	39	38	3028204	2892	92.3582	183	94.2	14	39	3	7.2	UK	Environmental		2013			yes	Institut Pasteur database	CT932
CFSAN094156		41703	3176227	40	37.9	3064214	3061	87.2591	45	92.8	9	64	4	11.3	Poland	Food	Fish or seafood	2019			yes	Institut Pasteur database	CT893
T1-020		34279	3051947	40	37.9	2975028	2969	89.963	21	91.6	7	65	6	1.2	Chile	Environmental		2010			yes	Institut Pasteur database	CT2639
382801	SRR7828038	NA	3086862	41	38.1	2967737	2809	95.0872	472	91.2	24	32	3	13.5	UK	Food		2014			yes	UKHSA database
1525772	SRR17008380	NA	3032736	41	38	2958658	2911	91.7554	22	91.7	8	77	5	13.6	UK	Environmental		2021			yes	UKHSA database
1525774	SRR17007951	NA	3032459	41	38	2962904	2909	91.8185	23	91.6	7	76	4	13.6	UK	Environmental		2021			yes	UKHSA database
1617673	SRR18914332	NA	3038355	41	38	2964112	2909	91.8185	23	91.9	8	74	4	13.6	UK	Environmental		2022			yes	UKHSA database
1486285	SRR16212165	NA	3059939	42	37.8	2948001	2962	90.1756	20	91.8	6	63	4	1.5	UK	Food		2021			yes	UKHSA database
1611669	SRR18821654	NA	3035473	42	38	2961501	2908	91.8501	21	91.8	7	61	4	13.6	UK	Environmental		2022			yes	UKHSA database
T1-038		34310	3105014	42	37.8	3029114	3032	88.0937	20	91.3	5	66	10	7.2	Chile	Food	smoked turkey ham	2010			yes	Institut Pasteur database	CT4901
359279	SRR7842377	NA	3038028	43	38	2962788	2911	91.7554	22	91.8	7	80	4	13.6	UK	Food		2017	Sandwich manufacturer (Company X)		yes	UKHSA database
1617659	SRR18914350	NA	3042441	43	38	2967994	2910	91.7869	24	91.9	7	75	4	13.6	UK	Environmental		2022			yes	UKHSA database
CLIP 2020/00525		47974	3184192	43	37.8	3028662	3039	87.8908	25	93.6	9	58	3	7.1	Spain	Environmental	Water trough (Cattle) - Farm	2020			yes	Institut Pasteur database	CT909
406762	SRR7827974	NA	3032711	44	38	2957893	2911	91.7554	22	91.7	8	77	4	13.6	UK	Food		2017	Sandwich manufacturer (Company X)		yes	UKHSA database
455175	SRR7842270	NA	3038202	45	38	2963020	2909	91.8185	24	91.8	7	75	4	13.6	UK	Food		2017	Sandwich manufacturer (Company X)		yes	UKHSA database
1053095	SRR15340778	NA	3098500	45	37.8	3022791	3023	88.3559	21	91.5	6	67	5	7.1	UK	Food		2020			yes	UKHSA database
1053160	SRR15345814	NA	3103692	45	37.8	3025673	3023	88.3559	23	91.5	6	66	6	7.1	UK	Food		2020			yes	UKHSA database
1497710	SRR16345316	NA	3033804	45	38	2963016	2908	91.8501	32	91.8	7	73	4	13.6	UK	Environmental		2021			yes	UKHSA database
1525763	SRR17008390	NA	3074560	45	37.9	3003106	2974	89.8117	28	91.6	7	69	4	13.5	UK	Environmental		2021			yes	UKHSA database
H131240151		1607	3184681	45	37.8	3066721	2984	89.5107	110	93.9	9	35	3	7.2	UK	Food		2013			yes	Institut Pasteur database	CT913
1053109	SRR15339687	NA	3077649	46	37.8	3000233	2979	89.661	25	91.6	8	66	5	7.2	UK	Food		2020			yes	UKHSA database
1617629	SRR18914360	NA	3038368	46	38	2962881	2910	91.7869	23	91.8	7	75	5	13.6	UK	Environmental		2022			yes	UKHSA database
349380	SRR7866583	NA	3036360	47	38	2962717	2911	91.7554	22	91.8	7	67	3	13.6	UK	Food		2017	Sandwich manufacturer (Company X)		yes	UKHSA database
1537967	SRR17099143	NA	3038531	47	38	2963402	2908	91.8501	27	91.7	9	78	4	13.6	UK	Environmental		2021			yes	UKHSA database
349396	SRR7841221	NA	3043639	48	38	2968036	2910	91.7869	21	92	7	65	3	13.6	UK	Food		2017	Sandwich manufacturer (Company X)		yes	UKHSA database
356228	SRR7842194	NA	3035044	48	38	2962893	2910	91.7869	20	91.7	7	69	4	13.6	UK	Food		2017	Sandwich manufacturer (Company X)		yes	UKHSA database
1537908	SRR17120516	NA	3066519	48	37.9	2990253	2974	89.8117	27	91.6	7	70	4	7.2	UK	Food		2021			yes	UKHSA database
708		79423	3034672	48	38	2960501	2913	91.6924	19	91.5	7	68	4	13.6	Poland	Environmental		2016			yes	Institut Pasteur database	CT9825
451064	SRR7842387	NA	3037152	49	38	2961765	2912	91.7239	21	91.9	8	81	4	13.6	UK	Food		2017	Sandwich manufacturer (Company X)		yes	UKHSA database
1613039	SRR18840469	NA	3037807	49	38	2962316	2910	91.7869	21	91.9	7	78	4	13.6	UK	Environmental		2022			yes	UKHSA database
1619861	SRR19067372	NA	3038131	49	38	2962913	2911	91.7554	26	91.8	7	72	4	13.6	UK	Environmental		2022			yes	UKHSA database
1621095	SRR18989494	NA	3042496	49	38	2967328	2913	91.6924	27	92	10	85	4	13.6	UK	Environmental		2022			yes	UKHSA database
1256201	SRR15089772	NA	3033611	50	38	2958549	2909	91.8185	21	91.7	7	73	4	13.6	UK	Environmental		2021			yes	UKHSA database
315131	SRR7866737	NA	3043632	51	38	2967605	2910	91.7869	20	91.9	7	74	5	13.6	UK	Food		2016	Sandwich manufacturer (Company X)		yes	UKHSA database
371796	SRR7866548	NA	3039313	51	38	2963388	2909	91.8185	26	91.9	8	73	5	13.6	UK	Food		2017	Sandwich manufacturer (Company X)		yes	UKHSA database
1537933	SRR17120458	NA	3067770	51	37.9	2990684	2974	89.8117	25	91.6	7	75	5	7.2	UK	Food		2021			yes	UKHSA database
342511	SRR7873703	NA	3034734	53	38	2963070	2911	91.7554	29	91.5	7	84	4	13.6	UK	Food		2017	Sandwich manufacturer (Company X)		yes	UKHSA database
406760	SRR7866800	NA	3036980	53	38	2963984	2909	91.8185	28	91.4	7	71	7	13.6	UK	Food		2017	Sandwich manufacturer (Company X)		yes	UKHSA database
1089894	SRR13691885	NA	3152062	53	37.8	3038940	3030	88.1518	24	93	10	67	5	12.1	UK	Food		2020			yes	UKHSA database
1533809	SRR17020763	NA	3038339	53	38	2963083	2909	91.8185	27	91.6	7	75	4	13.6	UK	Environmental		2021			yes	UKHSA database
1394		79470	3080470	53	37.9	3001400	2970	89.9327	14	91.8	5	66	3	1.4	Poland	Food	Meat	2019			yes	Institut Pasteur database	CT9851
329802	SRR7866574	NA	3034310	54	38	2957954	2908	91.8501	26	91.4	8	70	5	13.6	UK	Food		2016	Sandwich manufacturer (Company X)		yes	UKHSA database
360341	SRR7850224	NA	3035741	54	38	2958697	2910	91.7869	22	91.7	8	78	5	13.6	UK	Food		2017	Sandwich manufacturer (Company X)		yes	UKHSA database
885927	SRR11091332	NA	2978641	54	38	2962884	2851	93.6864	26	91.8	7	80	4	13.6	UK	Environmental		2019			No	UKHSA database
1354		79464	3060023	54	37.9	2981482	2980	89.6309	15	91.5	4	67	4	1.3	Poland	Food	Meat	2019			yes	Institut Pasteur database	CT9810
321031	SRR7828221	NA	3039236	55	38	2963190	2908	91.8501	29	91.7	7	80	4	13.6	UK	Food		2016	Sandwich manufacturer (Company X)		yes	UKHSA database
436033	SRR7827177	NA	3034416	55	38	2962932	2911	91.7554	24	91.6	8	92	4	13.5	UK	Environmental		2017			yes	UKHSA database
217		79404	3110343	55	37.8	3027651	3022	88.3852	20	91.8	8	70	4	7.2	Poland	Environmental		2015			yes	Institut Pasteur database	CT909
356230	SRR7828026	NA	3038972	56	38	2962918	2907	91.8817	25	91.7	7	63	3	13.6	UK	Food		2017	Sandwich manufacturer (Company X)		yes	UKHSA database
382822	SRR7841138	NA	3043058	56	38	2962275	2878	92.8075	189	91.2	13	35	4	13.6	UK	Food		2017	Sandwich manufacturer (Company X)		yes	UKHSA database
399451	SRR7879246	NA	3044005	56	38	2967570	2909	91.8185	28	91.7	8	74	5	13.6	UK	Food		2017	Sandwich manufacturer (Company X)		yes	UKHSA database
413012	SRR7827988	NA	3042427	56	38	2966518	2910	91.7869	26	91.8	7	89	4	13.6	UK	Environmental		2017	Sandwich manufacturer (Company X)		yes	UKHSA database
1582658	SRR18114793	NA	3044673	56	38	2968054	2909	91.8185	26	91.8	7	74	4	13.6	UK	Environmental		2022			yes	UKHSA database
1604717	SRR18507141	NA	3039341	56	38	2963331	2909	91.8185	26	91.7	7	77	5	13.6	UK	Food		2022			yes	UKHSA database
1619840	SRR19067376	NA	2977506	56	38	2967804	2849	93.7522	30	91.7	7	87	4	13.6	UK	Environmental		2022			No	UKHSA database
1644369	SRR19638380	NA	3034564	56	38	2958906	2909	91.8185	26	91.5	7	76	4	13.6	UK	Environmental		2022			yes	UKHSA database
474937	SRR7842305	NA	3044657	57	38	2967890	2910	91.7869	26	91.8	7	77	4	13.6	UK	Food		2018	Sandwich manufacturer (Company X)		yes	UKHSA database
581289	SRR7873691	NA	3035650	57	38	2962947	2911	91.7554	23	91.6	8	82	4	13.6	UK	Human		2018			yes	UKHSA database
652007	SRR8647882	NA	3031778	57	38	2957702	2899	92.1352	23	91.6	5	72	3	1.4	UK	Environmental		2018			yes	UKHSA database
1582665	SRR18114791	NA	3039505	58	38	2962985	2909	91.8185	30	91.6	8	74	4	13.6	UK	Environmental		2022			yes	UKHSA database
CFSAN094153		41700	3095691	58	38	3005983	2979	89.661	9	91.4	12	62	5	13.4	Poland	Food	Fish or seafood	2019			yes	Institut Pasteur database	CT2191
371798	SRR7866746	NA	3041197	59	38	2963021	2910	91.7869	24	91.8	7	73	4	13.6	UK	Environmental		2017			yes	UKHSA database
1537937	SRR17120524	NA	3072881	59	37.9	2994723	2973	89.8419	29	91.9	6	74	4	7.2	UK	Food		2021			yes	UKHSA database
482687	SRR7842410	NA	3045309	60	38	2968254	2910	91.7869	24	92	7	91	4	13.6	UK	Food		2017	Sandwich manufacturer (Company X)		yes	UKHSA database
1537913	SRR17120527	NA	3072484	60	37.9	2994677	2974	89.8117	34	91.6	7	75	4	7.2	UK	Food		2021			yes	UKHSA database
1628422	SRR19324837	NA	3045208	60	38	2967995	2910	91.7869	26	91.9	8	87	4	13.6	UK	Environmental		2022			yes	UKHSA database
399450	SRR7842352	NA	3039618	61	38	2962979	2910	91.7869	25	91.8	7	87	4	13.6	UK	Food		2017	Sandwich manufacturer (Company X)		yes	UKHSA database
406601	SRR7879238	NA	2983418	61	38	2968591	2852	93.6536	26	91.9	8	91	4	13.6	UK	Food		2017	Sandwich manufacturer (Company X)		No	UKHSA database
455173	SRR7866364	NA	3039068	61	38	2962811	2912	91.7239	25	91.8	8	91	4	13.6	UK	Food		2017	Sandwich manufacturer (Company X)		yes	UKHSA database
1489850	SRR16291170	NA	3039406	61	38	2962376	2908	91.8501	29	91.5	7	74	4	13.6	UK	Environmental		2021			yes	UKHSA database
1533808	SRR17020773	NA	3039796	61	38	2963273	2909	91.8185	31	91.6	8	85	4	13.6	UK	Environmental		2021			yes	UKHSA database
1625412	SRR19148094	NA	3040457	61	38	2963036	2910	91.7869	28	91.7	7	86	4	13.6	UK	Environmental		2022			yes	UKHSA database
1647642	SRR19693063	NA	3120065	61	37.8	3042386	3053	87.4877	27	91.7	6	74	5	7.2	UK	Food		2022			yes	UKHSA database
1053107	SRR15348094	NA	3108935	62	37.8	3027100	3019	88.473	28	91.6	6	68	5	7.1	UK	Food		2020			yes	UKHSA database
1522697	SRR16931643	NA	3161849	62	37.8	3058548	3058	87.3447	25	92.5	8	74	4	8.4	UK	Food		2021			yes	UKHSA database
1584416	SRR18143837	NA	3156276	62	37.8	3074322	3101	86.1335	30	91.8	11	60	4	12.2	UK	Food		2022			yes	UKHSA database
1587127	SRR18207153	NA	3044981	62	38	2968352	2911	91.7554	27	91.8	7	75	5	13.6	UK	Environmental		2022			yes	UKHSA database
792		79431	3113597	62	37.8	3029309	3030	88.1518	19	91.6	7	68	4	7.2	Poland	Environmental		2017			yes	Institut Pasteur database	CT9820
411551	SRR7828311	NA	3035146	63	38	2958340	2909	91.8185	26	91.5	7	78	5	13.6	UK	Environmental		2017	Sandwich manufacturer (Company X)		yes	UKHSA database
479200	SRR7842325	NA	3046769	63	38	2968619	2909	91.8185	28	91.9	7	65	3	13.6	UK	Food		2018	Sandwich manufacturer (Company X)		yes	UKHSA database
1167599	SRR14434349	NA	3123841	63	37.8	3040655	3030	88.1518	23	91.9	9	68	5	12.1	UK	Food		2020			yes	UKHSA database
369		79409	3074488	63	38	2993498	2969	89.963	18	91.5	6	68	3	1.4	Poland	Food	Meat	2016			yes	Institut Pasteur database	CT9813
754308	SRR9257558	NA	3036600	64	38	2959013	2910	91.7869	28	91.5	7	91	4	13.6	UK	Food		2019	Sandwich manufacturer (Company X)		yes	UKHSA database
1619846	SRR19067381	NA	3039703	64	38	2962771	2909	91.8185	27	91.7	7	88	4	13.6	UK	Environmental		2022			yes	UKHSA database
979		79443	3164245	64	37.9	3079370	3090	86.4401	18	91.7	9	68	4	13.3	Poland	Food	Meat	2018			yes	Institut Pasteur database	CT9826
395291	SRR7873794	NA	3035599	65	38	2958601	2909	91.8185	24	91.6	7	89	4	13.6	UK	Food		2017	Sandwich manufacturer (Company X)		yes	UKHSA database
397724	SRR7841206	NA	3039015	65	38	2963773	2909	91.8185	33	91.4	8	82	4	13.6	UK	Food		2017			yes	UKHSA database
399452	SRR7842204	NA	3040486	65	38	2963063	2910	91.7869	27	91.6	8	79	4	13.6	UK	Food		2017	Sandwich manufacturer (Company X)		yes	UKHSA database
700		79422	3075594	65	37.9	2993288	2976	89.7513	15	91.7	9	66	4	6.1	Poland	Food	Meat	2016			yes	Institut Pasteur database	CT9823
462659	SRR7842468	NA	3039586	66	38	2962043	2912	91.7239	21	91.9	7	76	5	13.6	UK	Food		2017	Sandwich manufacturer (Company X)		yes	UKHSA database
1538748	SRR17130872	NA	2980039	66	38	2963006	2852	93.6536	29	91.5	7	74	4	13.6	UK	Environmental		2021			No	UKHSA database
1242938	SRR15035490	NA	3036606	67	38	2959180	2909	91.8185	27	91.5	8	77	5	13.6	UK	Environmental		2021			yes	UKHSA database
648963	SRR8647656	NA	3036275	68	38	2962774	2911	91.7554	27	91.5	7	86	4	13.6	UK	Food		2018	Sandwich manufacturer (Company X)		yes	UKHSA database
1537934	SRR17120475	NA	3071844	68	37.9	2994489	2972	89.8721	32	91.5	7	73	4	7.2	UK	Food		2021			yes	UKHSA database
1552968	SRR17377331	NA	3081547	68	37.9	3003256	2976	89.7513	27	91.8	7	91	4	13.5	UK	Human		2021			yes	UKHSA database
1615037	SRR18821683	NA	3040194	68	38	2963088	2909	91.8185	27	91.6	7	78	4	13.6	UK	Environmental		2022			yes	UKHSA database
1242932	SRR15035492	NA	3036102	69	38	2963170	2909	91.8185	31	91.5	8	85	4	13.6	UK	Food		2021			yes	UKHSA database
1492503	SRR17196507	NA	3039856	69	38	2962254	2905	91.9449	54	91.5	8	87	4	13.6	UK	Environmental		2021			yes	UKHSA database
1537877	SRR17120467	NA	3161757	69	37.8	3082897	3097	86.2448	31	91.5	8	78	4	11.4	UK	Food		2021			yes	UKHSA database
1587757	SRR18214946	NA	3041968	69	38	2963310	2911	91.7554	29	91.3	7	73	4	13.6	UK	Environmental		2022			yes	UKHSA database
382812	SRR7866109	NA	3051192	70	38.1	2965015	2804	95.2568	532	89.4	29	54	3	13.6	UK	Food		2017	Sandwich manufacturer (Company X)		yes	UKHSA database
548290	SRR7866096	NA	3029962	71	37.9	2953678	2909	91.8185	26	91.9	5	88	5	1.5	UK	Food		2018			yes	UKHSA database
387119	SRR7842207	NA	3044422	72	38	2964850	2910	91.7869	26	91.8	7	87	4	13.6	UK	Food		2017	Sandwich manufacturer (Company X)		yes	UKHSA database
1486281	SRR16212104	NA	3142998	72	37.8	3033174	3024	88.3267	34	92.7	8	73	4	8.4	UK	Food		2021			yes	UKHSA database
1525825	SRR16941155	NA	3165700	72	37.9	3087312	3113	85.8015	26	91.6	11	76	4	13.3	UK	Food		2014			yes	UKHSA database
1527838	SRR16959322	NA	3105291	72	37.8	3026020	3018	88.5023	30	91.4	10	76	4	9.1	UK	Food		2021			yes	UKHSA database
1639531	SRR19553530	NA	3044810	72	38	2967428	2910	91.7869	24	91.8	7	85	4	13.6	UK	Environmental		2022			yes	UKHSA database
968716	SRR12387666	NA	3203913	73	37.9	3128186	3154	84.6861	26	91.8	13	75	4	13.3	UK	Environmental		2020			yes	UKHSA database
1469897	SRR16089425	NA	3051027	73	38	2968087	2916	91.5981	31	91.9	7	91	4	13.6	UK	Environmental		2021			yes	UKHSA database
1616426	SRR18893678	NA	3036439	73	38	2962292	2911	91.7554	28	91.6	7	89	4	13.6	UK	Environmental		2022			yes	UKHSA database
436905	SRR7866500	NA	3040833	74	38	2962939	2907	91.8817	25	91.7	7	89	4	13.6	UK	Food		2017	Sandwich manufacturer (Company X)		yes	UKHSA database
105		79395	3203933	74	37.8	3088648	3062	87.2306	24	93.5	7	69	4	7.1	Poland	Food	Meat	2015			yes	Institut Pasteur database	CT9821
343794	SRR7828081	NA	3048189	75	38	2968391	2911	91.7554	28	91.8	8	72	5	13.6	UK	Food		2017	Sandwich manufacturer (Company X)		yes	UKHSA database
399453	SRR7866092	NA	3039557	75	38	2959550	2908	91.8501	34	91.4	8	78	5	13.6	UK	Environmental		2017	Sandwich manufacturer (Company X)		yes	UKHSA database
447600	SRR7873545	NA	3149185	75	37.8	3066715	3059	87.3161	54	91.4	9	55	4	13.2	UK	Food		2017			yes	UKHSA database
224055	SRR11783566	NA	3103904	76	37.8	3024703	3015	88.5904	29	91.7	9	82	4	9.3	UK	Food		2016	Cooked chicken manufacturer		yes	UKHSA database
371795	SRR7866309	NA	3041165	76	38	2963183	2908	91.8501	28	91.6	9	76	4	13.6	UK	Food		2017	Sandwich manufacturer (Company X)		yes	UKHSA database
1524935	SRR16951774	NA	3019791	76	37.9	2941275	2905	91.9449	27	91.5	6	77	5	4.1	UK	Food		2021			yes	UKHSA database
1571783	SRR17918687	NA	3042290	76	38	2963247	2910	91.7869	31	91.5	7	77	4	13.6	UK	Environmental		2022			yes	UKHSA database
387122	SRR7879241	NA	3042542	77	38	2962771	2910	91.7869	26	91.7	7	78	5	13.6	UK	Food		2017	Sandwich manufacturer (Company X)		yes	UKHSA database
1306759	SRR15409863	NA	3046525	77	38	2968272	2910	91.7869	32	91.7	8	79	5	13.6	UK	Environmental		2021			yes	UKHSA database
1486280	SRR16211593	NA	3164193	77	37.8	3024759	3011	88.7081	31	93.4	7	71	4	8.4	UK	Food		2021			yes	UKHSA database
1551435	SRR17322513	NA	3226942	77	37.8	3135844	3156	84.6324	30	92.6	8	74	4	11.4	UK	Food		2021			yes	UKHSA database
306510	SRR7841114	NA	3041984	78	38	2966730	2913	91.6924	27	91.6	8	64	4	13.6	UK	Food		2016			yes	UKHSA database
995370	SRR12765735	NA	3105041	78	37.8	3025444	3012	88.6786	31	91.6	7	80	4	9.3	UK	Food		2020			yes	UKHSA database
1527840	SRR16959319	NA	3108066	78	37.8	3025730	3011	88.7081	36	91.5	9	75	4	9.1	UK	Food		2021			yes	UKHSA database
1552997	SRR17377315	NA	3088173	78	37.9	3008538	2973	89.8419	28	91.8	7	79	4	13.5	UK	Human		2021			yes	UKHSA database
CLIST 3864		27905	3055515	78	37.9	2946360	2944	90.7269	13	91.1	6	59	7	1.5	Brazil	Food	Raw beef	2002			yes	Institut Pasteur database	CT4428
1567267	SRR17787531	NA	3043631	79	38	2964679	2910	91.7869	31	91.6	7	91	4	13.6	UK	Environmental		2022			yes	UKHSA database
446658	SRR7850308	NA	3041553	80	38	2965161	2910	91.7869	31	91.6	7	89	4	13.6	UK	Food		2017	Sandwich manufacturer (Company X)		yes	UKHSA database
1029811	SRR13093701	NA	3157500	80	37.8	3046045	3034	88.0356	29	92.4	11	66	5	12.1	UK	Food		2020			yes	UKHSA database
1057315	SRR13332522	NA	3214433	80	37.9	3080279	3063	87.2021	29	93.7	8	75	4	13.3	UK	Food		2020			yes	UKHSA database
1587123	SRR18207354	NA	3041758	80	38	2962818	2910	91.7869	28	91.6	7	85	4	13.6	UK	Environmental		2022			yes	UKHSA database
558		79420	3144081	80	37.8	3031936	3022	88.3852	26	92.5	9	66	4	7.1	Poland	Environmental		2016			yes	Institut Pasteur database	CT9822
387117	SRR7842375	NA	3041681	81	38	2963009	2911	91.7554	32	91.5	7	91	4	13.6	UK	Food		2017	Sandwich manufacturer (Company X)		yes	UKHSA database
1525769	SRR17008362	NA	3078250	81	37.8	3001259	2971	89.9024	31	91.8	8	75	4	5.1	UK	Environmental		2021			yes	UKHSA database
1537962	SRR17120480	NA	3162398	81	37.8	3059093	3066	87.1168	28	92.3	10	87	4	11.3	UK	Food		2021			yes	UKHSA database
1595741	SRR18333772	NA	3042079	81	38	2963388	2909	91.8185	28	91.6	7	83	4	13.6	UK	Environmental		2022			yes	UKHSA database
406761	SRR7842257	NA	3044032	82	38	2963216	2908	91.8501	34	91.5	9	78	5	13.6	UK	Food		2017	Sandwich manufacturer (Company X)		yes	UKHSA database
1537883	SRR17120464	NA	3147785	82	37.8	3064631	3066	87.1168	32	91.6	10	72	5	11.3	UK	Food		2021			yes	UKHSA database
1587125	SRR18207150	NA	3046947	82	38	2968127	2909	91.8185	29	91.7	7	84	5	13.6	UK	Environmental		2022			yes	UKHSA database
387120	SRR7850227	NA	3042298	83	38	2962196	2910	91.7869	28	91.7	7	91	4	13.6	UK	Food		2017	Sandwich manufacturer (Company X)		yes	UKHSA database
1486279	SRR16207375	NA	3203002	83	37.8	3062131	3052	87.5164	31	93.6	6	75	4	8.4	UK	Food		2021			yes	UKHSA database
1584409	SRR18143842	NA	3239826	83	37.8	3070443	3152	84.7398	30	92.6	9	64	4	12.2	UK	Food		2022			yes	UKHSA database
1525765	SRR17007994	NA	3176077	84	37.8	3065211	3054	87.4591	35	92.5	8	78	4	8.4	UK	Environmental		2021			yes	UKHSA database
1582690	SRR18114792	NA	3161115	84	37.8	3076006	3105	86.0225	26	91.9	11	91	4	12.1	UK	Food		2022			yes	UKHSA database
1587128	SRR18207152	NA	3047920	84	38	2968135	2910	91.7869	31	91.7	7	88	4	13.6	UK	Environmental		2022			yes	UKHSA database
CFSAN094155		41702	3201503	84	37.9	3094900	3079	86.7489	29	91.8	11	62	6	11.3	Poland	Food	Fish or seafood	2019			yes	Institut Pasteur database	CT893
1024984	SRR13061466	NA	3038791	85	38	2963031	2908	91.8501	30	91.4	8	79	4	13.6	UK	Environmental		2020			yes	UKHSA database
1551352	SRR17322506	NA	3168003	85	37.8	3086916	3098	86.2169	30	91.7	8	78	4	11.4	UK	Food		2021			yes	UKHSA database
1583378	SRR18131959	NA	3215372	85	37.8	3106569	3139	85.0908	34	92.5	9	77	4	12.2	UK	Environmental		2022			yes	UKHSA database
1613100	SRR18840460	NA	3048135	85	38	2968212	2910	91.7869	29	91.7	7	76	4	13.6	UK	Environmental		2022			yes	UKHSA database
1166615	SRR14376384	NA	3047883	86	38	2968161	2910	91.7869	29	91.8	8	86	4	13.6	UK	Environmental		2021			yes	UKHSA database
1533800	SRR17020776	NA	3071143	86	37.9	2988617	2960	90.2365	33	91.6	5	79	4	8.4	UK	Environmental		2021			yes	UKHSA database
455174	SRR7841324	NA	3043222	87	38	2962968	2910	91.7869	28	91.6	7	92	4	13.6	UK	Food		2017	Sandwich manufacturer (Company X)		yes	UKHSA database
539986	SRR7866525	NA	3043371	87	38	2963131	2908	91.8501	32	91.5	8	89	4	13.6	UK	Food		2018	Sandwich manufacturer (Company X)		yes	UKHSA database
1019793	SRR13004337	NA	3127481	87	37.8	3023807	3018	88.5023	33	92.2	10	82	4	12.1	UK	Environmental		2020			yes	UKHSA database
1525905	SRR16959323	NA	3043989	87	38	2963485	2909	91.8185	32	91.5	9	89	4	13.6	UK	Environmental		2021			yes	UKHSA database
442253	SRR7873799	NA	3032563	88	37.9	2954132	2909	91.8185	37	91.8	4	92	4	1.5	UK	Food		2017			yes	UKHSA database
968667	SRR15340373	NA	3147393	88	37.8	3065704	3067	87.0884	30	91.7	11	73	4	13.3	UK	Human		2020			yes	UKHSA database
1171865	SRR14498258	NA	3175510	88	37.8	3037074	3021	88.4144	30	93.5	7	72	4	8.3	UK	Food		2021			yes	UKHSA database
1507302	SRR16568643	NA	3183688	88	37.8	3064798	3060	87.2876	32	93	10	69	4	11.3	UK	Human		2021			yes	UKHSA database
1573311	SRR17922980	NA	3110608	88	37.8	3026711	3016	88.561	34	91.5	13	78	5	12.1	UK	Food		2022			yes	UKHSA database
353845	SRR7842252	NA	3041140	89	38	2962324	2909	91.8185	25	91.6	8	85	4	13.6	UK	Food		2017	Sandwich manufacturer (Company X)		yes	UKHSA database
958657	SRR12145995	NA	3177756	89	37.8	3069732	3068	87.06	25	92.7	8	74	4	11.2	UK	Food		2008			yes	UKHSA database
1527785	SRR16941118	NA	3162002	89	37.8	3082656	3099	86.1891	30	91.6	9	80	5	11.4	UK	Food		2014			yes	UKHSA database
1541508	SRR17170855	NA	3161491	89	37.8	3081788	3100	86.1613	45	91.6	8	87	4	11.4	UK	Food		2021			yes	UKHSA database
1615022	SRR18821685	NA	3043586	89	38	2962735	2910	91.7869	33	91.4	7	82	4	13.6	UK	Environmental		2022			yes	UKHSA database
1507286	SRR17196574	NA	3048013	90	38	2966128	2911	91.7554	26	91.8	8	87	5	13.6	UK	Environmental		2021			yes	UKHSA database
1530677	SRR17008340	NA	3152570	90	37.8	3068591	3078	86.7771	33	91.6	10	75	5	11.4	UK	Food		2021			yes	UKHSA database
361120	SRR11775834	NA	3135795	91	37.8	3030535	2996	89.1522	139	92.2	10	68	3	9.3	UK	Food		2017	Cooked chicken manufacturer		yes	UKHSA database
362736	SRR7841179	NA	3043530	91	38	2963223	2908	91.8501	29	91.7	9	70	3	13.6	UK	Food		2017	Sandwich manufacturer (Company X)		yes	UKHSA database
967747	SRR12362662	NA	3171020	91	37.8	3064240	3070	87.0033	27	92.7	11	88	4	13.3	UK	Environmental		2020			yes	UKHSA database
1306718	SRR15409833	NA	3048124	91	38	2967718	2911	91.7554	30	91.8	7	90	5	13.6	UK	Environmental		2021			yes	UKHSA database
968690	SRR12387671	NA	3202302	92	37.9	3123076	3155	84.6593	28	91.6	13	73	4	13.3	UK	Environmental		2020			yes	UKHSA database
1246096	SRR15053877	NA	3226621	92	37.8	3113204	3141	85.0366	32	92.7	11	76	4	12.1	UK	Food		2021			yes	UKHSA database
1564540	SRR17696402	NA	3200688	92	37.8	3117983	3144	84.9555	37	91.9	11	88	4	12.2	UK	Food		2022			yes	UKHSA database
1378		79467	3042844	92	38	2954119	2906	91.9133	15	91.3	5	67	3	1.4	Poland	Food	Meat	2019			yes	Institut Pasteur database	CT9814
1541505	SRR17171053	NA	3081205	93	37.9	3000489	2971	89.9024	35	91.6	8	76	4	7.2	UK	Food		2021			yes	UKHSA database
1547142	SRR17281350	NA	3044358	93	38	2962866	2912	91.7239	27	91.6	7	91	4	13.6	UK	Environmental		2021			yes	UKHSA database
1574571	SRR17988747	NA	3112716	95	37.9	3032406	3012	88.6786	33	91.7	10	80	3	12.1	UK	Food		2022			yes	UKHSA database
440015	SRR7840871	NA	3028441	96	37.9	2949556	2908	91.8501	34	91.5	4	75	4	1.5	UK	Food		2017			yes	UKHSA database
1306738	SRR15409817	NA	3054806	96	37.9	3029969	2956	90.3586	32	91.5	9	90	4	12.1	UK	Human		2021			No	UKHSA database
995404	SRR12765736	NA	3106408	97	37.8	3024880	3014	88.6198	35	91.4	7	88	4	9.3	UK	Environmental		2020			yes	UKHSA database
1533801	SRR17020765	NA	3075610	97	37.9	2992284	2960	90.2365	37	91.5	5	75	4	8.4	UK	Environmental		2021			yes	UKHSA database
1547125	SRR17281328	NA	3045659	97	38	2967660	2907	91.8817	35	91.4	7	92	4	13.6	UK	Environmental		2021			yes	UKHSA database
1127971	SRR13944329	NA	3186698	98	37.8	3065538	3056	87.4018	34	92.7	8	79	4	13.3	UK	Human		2021			yes	UKHSA database
1146488	SRR14086922	NA	3077891	99	37.8	2994943	2976	89.7513	27	91.4	8	77	5	5.1	UK	Food		2021			yes	UKHSA database
1569973	SRR17838390	NA	3160805	99	37.8	3076971	3099	86.1891	34	91.5	10	78	5	7.1	UK	Environmental		2022			yes	UKHSA database
445207	SRR7842291	NA	3041227	100	38	2958799	2910	91.7869	29	91.4	9	91	4	13.6	UK	Food		2017			yes	UKHSA database
1537895	SRR17120482	NA	3151840	100	37.8	3067222	3066	87.1168	38	91.6	10	86	5	11.3	UK	Food		2021			yes	UKHSA database
1551424	SRR17322510	NA	3156218	100	37.8	3046035	3037	87.9486	35	92.6	9	88	4	11.4	UK	Environmental		2021			yes	UKHSA database
362733	SRR7850141	NA	3043630	101	38	2963263	2905	91.9449	50	91.5	7	69	3	13.6	UK	Food		2017	Sandwich manufacturer (Company X)		yes	UKHSA database
362732	SRR7827086	NA	3044772	102	38	2963912	2905	91.9449	61	91.4	7	71	3	13.6	UK	Food		2017	Sandwich manufacturer (Company X)		yes	UKHSA database
353866	SRR7850355	NA	3044735	103	38	2963224	2911	91.7554	28	91.6	8	86	5	13.6	UK	Food		2017	Sandwich manufacturer (Company X)		yes	UKHSA database
359291	SRR7841131	NA	3125422	103	37.9	3042631	3031	88.1227	32	91.4	13	74	5	13.3	UK	Food		2015			yes	UKHSA database
1146485	SRR14086924	NA	3076915	103	37.9	2995050	2972	89.8721	29	91.5	9	75	5	5.1	UK	Food		2021			yes	UKHSA database
469		79416	3149303	103	37.9	3029529	3025	88.2975	19	92.4	7	66	4	6.1	Poland	Food	Meat	2016			yes	Institut Pasteur database	CT9824
397726	SRR7841225	NA	3050315	104	38	2968215	2911	91.7554	31	91.7	8	89	4	13.6	UK	Food		2017			yes	UKHSA database
1149523	SRR15340845	NA	3079789	104	37.8	3000289	2973	89.8419	30	91.5	9	73	4	5.1	UK	Food		2021			yes	UKHSA database
1551353	SRR17322512	NA	3207838	104	37.8	3087871	3151	84.7667	37	91.7	8	89	4	11.4	UK	Environmental		2021			yes	UKHSA database
1584410	SRR18143849	NA	3237167	104	37.8	3061093	3150	84.7937	28	92.5	10	64	4	12.2	UK	Food		2022			yes	UKHSA database
1564563	SRR17696363	NA	3201317	105	37.8	3071726	3149	84.8206	34	92	10	91	4	12.2	UK	Food		2022			yes	UKHSA database
1625389	SRR19148091	NA	3044341	105	38	2963491	2910	91.7869	34	91.5	9	77	5	13.6	UK	Environmental		2022			yes	UKHSA database
382799	SRR7827980	NA	3286037	106	37.8	3031609	3034	88.0356	320	94.1	18	32	3	13.3	UK	Food		2014			yes	UKHSA database
1527783	SRR16941145	NA	3165357	106	37.8	3082149	3098	86.2169	34	91.5	8	94	5	11.4	UK	Environmental		2014			yes	UKHSA database
362731	SRR7866539	NA	3045568	107	38	2963988	2906	91.9133	58	91.5	9	73	3	13.6	UK	Food		2017	Sandwich manufacturer (Company X)		yes	UKHSA database
406596	SRR7841199	NA	3041292	108	38	2963956	2912	91.7239	39	91.4	8	92	4	13.6	UK	Food		2017	Sandwich manufacturer (Company X)		yes	UKHSA database
408461	SRR7828187	NA	3055063	108	38	2971199	2909	91.8185	39	91.7	8	88	4	13.6	UK	Unknown		2017	Sandwich manufacturer (Company X)		yes	UKHSA database
1533802	SRR17020770	NA	3205677	108	37.8	3063482	3053	87.4877	34	93.4	6	76	4	8.4	UK	Food		2021			yes	UKHSA database
1564571	SRR17696403	NA	3192434	108	37.8	3107326	3143	84.9825	35	91.5	9	86	4	12.2	UK	Food		2022			yes	UKHSA database
1584412	SRR18143841	NA	3238127	108	37.8	3064609	3151	84.7667	24	92.6	9	67	4	12.2	UK	Food		2022			yes	UKHSA database
1613034	SRR18840465	NA	3051478	108	38	2968285	2910	91.7869	35	91.7	8	91	4	13.6	UK	Environmental		2022			yes	UKHSA database
402966	SRR7866708	NA	3052444	109	38	2969300	2909	91.8185	39	91.6	10	83	4	13.6	UK	Food		2017	Sandwich manufacturer (Company X)		yes	UKHSA database
1351459	SRR15842924	NA	3186000	109	37.8	3075101	3068	87.06	34	92.5	11	80	4	7.1	UK	Food		2021			yes	UKHSA database
1533803	SRR17020764	NA	3079627	110	37.9	2997540	2965	90.0843	32	91.8	5	81	4	8.4	UK	Environmental		2021			yes	UKHSA database
1541507	SRR17171048	NA	3198751	110	37.8	3113444	3140	85.0637	39	91.7	9	85	4	12.2	UK	Food		2021			yes	UKHSA database
1584407	SRR18143850	NA	3239119	111	37.8	3064968	3146	84.9015	30	92.5	9	67	4	12.2	UK	Food		2022			yes	UKHSA database
1553643	SRR17377317	NA	3209754	112	37.8	3087725	3147	84.8745	33	91.7	8	80	5	11.4	UK	Environmental		2021			yes	UKHSA database
1584405	SRR18143829	NA	3237108	112	37.8	3065059	3149	84.8206	32	92.4	9	71	4	12.2	UK	Food		2022			yes	UKHSA database
1599383	SRR18402633	NA	3042570	112	38	2962177	2909	91.8185	28	91.3	7	75	4	13.6	UK	Environmental		2022			yes	UKHSA database
1613085	SRR18840462	NA	3050421	112	38	2967812	2909	91.8185	34	91.6	8	81	4	13.6	UK	Human		2022			yes	UKHSA database
1616386	SRR18914349	NA	3088868	112	37.8	3065246	3002	88.974	33	91.7	9	79	4	12.1	UK	Human		2022			No	UKHSA database
995363	SRR12765731	NA	3107816	113	37.8	3024578	3012	88.6786	37	91.4	7	91	4	9.3	UK	Food		2020			yes	UKHSA database
1565262	SRR17705273	NA	3165631	113	37.8	3082928	3101	86.1335	37	91.5	9	92	4	11.4	UK	Food		2021			yes	UKHSA database
1533805	SRR17020777	NA	3126177	114	37.8	3040117	3021	88.4144	35	91.9	7	82	5	11.3	UK	Environmental		2021			yes	UKHSA database
1547127	SRR17281303	NA	3045628	114	38	2962647	2910	91.7869	32	91.5	8	79	4	13.6	UK	Environmental		2021			yes	UKHSA database
1564542	SRR17696364	NA	3220458	114	37.8	3104833	3141	85.0366	35	92.3	9	86	4	12.2	UK	Food		2022			yes	UKHSA database
1489860	SRR16291177	NA	3049588	115	38	2965810	2909	91.8185	37	91.5	7	89	4	13.6	UK	Environmental		2021			yes	UKHSA database
1564562	SRR17696362	NA	3240060	115	37.8	3064222	3151	84.7667	36	92.5	9	74	4	12.2	UK	Food		2022			yes	UKHSA database
1264037	SRR15178409	NA	3147256	117	37.8	3024015	3009	88.767	33	92.7	8	91	4	9.3	UK	Food		2021			yes	UKHSA database
1537949	SRR17120479	NA	3185778	117	37.8	3069944	3060	87.2876	34	92.7	10	86	4	11.3	UK	Food		2021			yes	UKHSA database
1584404	SRR18143836	NA	3243659	117	37.8	3064713	3146	84.9015	28	92.7	9	77	4	12.2	UK	Food		2022			yes	UKHSA database
1533807	SRR17020774	NA	3117559	119	37.8	3030759	3022	88.3852	33	91.6	8	86	4	11.3	UK	Environmental		2021			yes	UKHSA database
1571694	SRR17922929	NA	3044529	119	38	2966068	2908	91.8501	36	91.3	8	87	4	13.6	UK	Environmental		2022			yes	UKHSA database
1599381	SRR18402620	NA	3211272	119	37.8	3065079	3057	87.3732	33	93.6	11	72	4	11.3	UK	Environmental		2022			yes	UKHSA database
1547126	SRR17281331	NA	3048059	120	38	2963004	2911	91.7554	33	91.5	7	85	4	13.6	UK	Environmental		2021			yes	UKHSA database
1583379	SRR18131956	NA	3216900	120	37.8	3058663	3138	85.1179	36	92.2	9	76	4	12.2	UK	Environmental		2022			yes	UKHSA database
1615055	SRR18821684	NA	3047396	120	38	2963531	2911	91.7554	37	91.4	8	92	4	13.6	UK	Environmental		2022			yes	UKHSA database
1538758	SRR17120525	NA	3164649	122	37.8	3075884	3078	86.7771	37	91.5	9	88	4	11.4	UK	Food		2021			yes	UKHSA database
1571784	SRR17916282	NA	3240948	122	37.8	3064934	3149	84.8206	32	92.5	10	80	4	12.2	UK	Food		2022			yes	UKHSA database
321033	SRR7842400	NA	3047964	123	38	2963349	2908	91.8501	35	91.3	8	84	4	13.6	UK	Food		2016	Sandwich manufacturer (Company X)		yes	UKHSA database
387121	SRR7866301	NA	3047692	123	38	2963192	2907	91.8817	37	91.4	8	91	4	13.6	UK	Food		2017	Sandwich manufacturer (Company X)		yes	UKHSA database
1171836	SRR14516303	NA	3210127	123	37.8	3063647	3060	87.2876	36	93.5	8	76	4	11.2	UK	Environmental		2021			yes	UKHSA database
1057307	SRR13332519	NA	3076284	124	37.9	2992652	2966	90.0539	37	91.3	9	92	4	7.2	UK	Food		2020			yes	UKHSA database
1547155	SRR17281354	NA	3048710	124	38	2963464	2910	91.7869	41	91.2	8	91	4	13.6	UK	Environmental		2021			yes	UKHSA database
1567268	SRR17787494	NA	3048709	124	38	2967884	2909	91.8185	31	91.4	8	76	4	13.6	UK	Environmental		2022			yes	UKHSA database
1057289	SRR15340817	NA	3137403	125	37.8	3028050	3019	88.473	33	92.2	7	74	4	7.1	UK	Food		2020			yes	UKHSA database
1525828	SRR16941126	NA	3176795	125	37.8	3028944	3019	88.473	32	93.3	9	77	4	11.2	UK	Food		2014			yes	UKHSA database
1531048	SRR17008417	NA	3222341	125	37.8	3105324	3142	85.0095	30	92.5	9	93	4	12.2	UK	Food		2021			yes	UKHSA database
1547133	SRR17281357	NA	3049314	125	38	2963380	2910	91.7869	34	91.5	8	89	4	13.6	UK	Environmental		2021			yes	UKHSA database
392747	SRR7873704	NA	3049321	126	38	2963507	2908	91.8501	36	91.5	9	86	4	13.6	UK	Food		2017	Sandwich manufacturer (Company X)		yes	UKHSA database
1533797	SRR17020772	NA	3154318	126	37.8	3064505	3064	87.1736	39	91.6	10	84	4	11.3	UK	Food		2021			yes	UKHSA database
1537880	SRR17120471	NA	3162579	126	37.8	3074659	3077	86.8053	37	91.5	8	82	4	11.4	UK	Food		2021			yes	UKHSA database
1547135	SRR17281351	NA	3054229	126	38	2968489	2908	91.8501	34	91.6	8	86	4	13.6	UK	Environmental		2021			yes	UKHSA database
1569972	SRR17838388	NA	3163393	127	37.8	3078599	3100	86.1613	36	91.4	9	88	4	7.1	UK	Environmental		2022			yes	UKHSA database
1564604	SRR17696401	NA	3245284	128	37.8	3065041	3142	85.0095	42	92.5	9	73	4	12.2	UK	Food		2022			yes	UKHSA database
413005	SRR7866579	NA	3042709	129	38	2963295	2911	91.7554	34	91.3	8	92	4	13.6	UK	Food		2017	Sandwich manufacturer (Company X)		yes	UKHSA database
661099	SRR8645320	NA	3054798	129	38	2969350	2907	91.8817	37	91.6	7	82	5	13.6	UK	Food		2018	Sandwich manufacturer (Company X)		yes	UKHSA database
406065	SRR7866239	NA	3051180	131	38	2963534	2906	91.9133	38	91.4	9	90	4	13.6	UK	Food		2017	Sandwich manufacturer (Company X)		yes	UKHSA database
1492500	SRR16236739	NA	3080635	131	37.9	2992937	2961	90.206	41	91.6	5	91	4	8.4	UK	Food		2021			yes	UKHSA database
1498982	SRR16568809	NA	3176281	131	37.8	3031161	3025	88.2975	42	93.3	6	86	4	8.4	UK	Environmental		2021			yes	UKHSA database
1584411	SRR18143853	NA	3244388	132	37.8	3065407	3148	84.8475	35	92.5	12	68	4	12.2	UK	Food		2022			yes	UKHSA database
1584415	SRR18143835	NA	3221354	132	37.8	3063604	3145	84.9285	33	92.3	9	82	4	12.2	UK	Food		2022			yes	UKHSA database
1498943	SRR16568712	NA	3212788	135	37.8	3068205	3056	87.4018	39	93.4	6	91	4	8.4	UK	Environmental		2021			yes	UKHSA database
1188522	SRR15340811	NA	3255096	136	37.9	3124333	3156	84.6324	36	92.9	8	86	4	13.3	UK	Food		2021			yes	UKHSA database
1602546	SRR18488184	NA	3231136	136	37.8	3132815	3148	84.8475	31	92.6	10	91	4	12.1	UK	Food		2022			yes	UKHSA database
1525826	SRR16941089	NA	3219145	137	37.8	3069250	3059	87.3161	34	93.7	7	87	4	9.2	UK	Food		2014			yes	UKHSA database
406066	SRR7866260	NA	3049502	138	38	2963242	2906	91.9133	38	91.3	8	87	4	13.6	UK	Unknown		2017			yes	UKHSA database
1057357	SRR15347876	NA	3117351	138	37.8	3031815	3020	88.4437	35	91.5	7	92	4	7.1	UK	Food		2020			yes	UKHSA database
1584413	SRR18143831	NA	3224475	138	37.8	3066068	3148	84.8475	35	92.3	9	90	4	12.2	UK	Food		2022			yes	UKHSA database
724		79426	3080480	138	37.8	2981431	2984	89.5107	15	90.9	6	67	4	1.3	Poland	Environmental		2017			yes	Institut Pasteur database	CT9811
95		79392	3047051	140	37.8	2947035	2914	91.6609	16	91	6	68	4	1.3	Poland	Food	Meat	2015			yes	Institut Pasteur database	CT9818
1054134	SRR15339183	NA	3114457	145	37.8	3026847	3020	88.4437	41	91.3	9	79	4	7.1	UK	Food		2020			yes	UKHSA database
1564576	SRR17696365	NA	3244007	149	37.8	3064657	3145	84.9285	34	92.3	10	70	4	12.2	UK	Food		2022			yes	UKHSA database
54		79387	3063570	151	38.1	2958537	2914	91.6609	14	90.8	8	66	4	13.5	Poland	Food	Meat	2014			yes	Institut Pasteur database	CT903
1146487	SRR14086920	NA	3080106	153	37.9	2994378	2973	89.8419	23	91.5	8	79	4	5.1	UK	Food		2021			yes	UKHSA database
1564589	SRR17696361	NA	3241244	159	37.8	3059853	3146	84.9015	32	92.2	9	80	4	12.2	UK	Food		2022			yes	UKHSA database
1555537	SRR17405965	NA	3237662	160	37.8	3074843	3152	84.7398	52	92	11	84	4	11.4	UK	Food		2021			yes	UKHSA database
362737	SRR7866317	NA	3049969	162	38	2963542	2910	91.7869	37	91.5	8	76	3	13.6	UK	Food		2017	Sandwich manufacturer (Company X)		yes	UKHSA database
1146486	SRR14086919	NA	3082113	162	37.9	2994740	2973	89.8419	27	91.4	8	77	5	5.1	UK	Food		2021			yes	UKHSA database
1533798	SRR17020769	NA	3186579	162	37.8	3070084	3066	87.1168	37	92.5	10	92	4	11.3	UK	Environmental		2021			yes	UKHSA database
1594542	SRR18333768	NA	3197187	163	37.8	3108116	3147	84.8745	36	91.4	9	92	4	12.2	UK	Food		2022			yes	UKHSA database
351277	SRR7879237	NA	3050100	164	38	2963701	2906	91.9133	42	91.4	7	56	3	13.6	UK	Food		2017	Sandwich manufacturer (Company X)		yes	UKHSA database
1541509	SRR17171054	NA	3203255	166	37.8	3076690	3069	87.0316	40	92.4	9	79	4	11.4	UK	Food		2021			yes	UKHSA database
1584406	SRR18143839	NA	3263192	167	37.8	3062463	3137	85.145	33	93.6	9	88	4	12.2	UK	Food		2022			yes	UKHSA database
1541513	SRR17171271	NA	3140064	170	37.8	3074074	3011	88.7081	41	92.4	9	79	4	11.4	UK	Environmental		2021			yes	UKHSA database
1527782	SRR16941144	NA	3272122	171	37.8	3058341	3148	84.8475	25	93.1	11	80	4	12.2	UK	Food		2014			yes	UKHSA database
351276	SRR7842286	NA	3091162	172	38	2961384	2923	91.3787	41	91.9	8	61	3	13.6	UK	Food		2017	Sandwich manufacturer (Company X)		yes	UKHSA database
1184329	SRR14651365	NA	3259651	175	37.9	3130307	3161	84.4986	37	92.5	9	75	5	13.3	UK	Food		2021			yes	UKHSA database
1585840	SRR18171678	NA	3296953	177	37.8	3068841	3144	84.9555	31	93.9	9	72	4	12.2	UK	Food		2022			yes	UKHSA database
1599389	SRR18402632	NA	3243959	180	37.8	3119056	3144	84.9555	39	92.4	8	76	4	7.2	UK	Food		2022			yes	UKHSA database
1541512	SRR17171052	NA	3193758	182	37.8	3041754	3031	88.1227	40	93.1	8	91	4	11.4	UK	Environmental		2021			yes	UKHSA database
1524939	SRR16951763	NA	3196869	183	37.8	3058867	3059	87.3161	39	92.8	7	74	4	7.1	UK	Food		2021			yes	UKHSA database
1564532	SRR17696400	NA	3254880	183	37.8	3071101	3144	84.9555	33	92.5	9	72	4	12.2	UK	Food		2022			yes	UKHSA database
995415	SRR12765732	NA	3297345	184	37.8	3165590	3200	83.4688	43	92.9	8	65	3	13.3	UK	Human		2020			yes	UKHSA database
1585884	SRR18171676	NA	3230492	186	37.8	3064731	3140	85.0637	42	92.2	10	95	4	12.2	UK	Food		2022			yes	UKHSA database
1057294	SRR15339639	NA	3120548	188	37.9	3027193	3021	88.4144	41	91.1	7	87	4	7.1	UK	Food		2020			yes	UKHSA database
1647622	SRR19693129	NA	3197924	189	37.8	3078672	3099	86.1891	33	92.2	8	82	4	7.2	UK	Food		2022			yes	UKHSA database
1590383	SRR18259620	NA	3246285	192	37.8	3105389	3147	84.8745	41	91.9	10	86	4	12.2	UK	Food		2022			yes	UKHSA database
362089	SRR7841278	NA	3090936	195	38	2964203	2932	91.0982	67	90.9	8	80	3	13.6	UK	Food		2017	Sandwich manufacturer (Company X)		yes	UKHSA database
1583376	SRR18131936	NA	3255997	197	37.8	3068726	3138	85.1179	57	92.4	9	77	5	12.2	UK	Environmental		2022			yes	UKHSA database
1146483	SRR15339657	NA	3090498	203	38	2999890	2973	89.8419	21	91.5	8	72	5	5.1	UK	Food		2021			yes	UKHSA database
1541436	SRR17170851	NA	3133003	205	37.8	3034922	3022	88.3852	45	91.2	7	78	4	8.2	UK	Food		2013			yes	UKHSA database
1146484	SRR14086921	NA	3225356	206	37.9	3106736	3147	84.8745	27	92	6	79	4	7.2	UK	Environmental		2021			yes	UKHSA database
1584414	SRR18143827	NA	3279229	207	37.8	3065241	3142	85.0095	43	92.5	11	92	4	12.2	UK	Food		2022			yes	UKHSA database
1533806	SRR17020778	NA	3213960	209	37.8	3063456	3058	87.3447	38	92.9	8	87	4	11.3	UK	Environmental		2021			yes	UKHSA database
1584408	SRR18143759	NA	3286466	210	37.8	3065573	3138	85.1179	33	93.5	13	54	3	12.2	UK	Food		2022			yes	UKHSA database
1638619	SRR19510839	NA	3203703	210	37.8	3080839	3099	86.1891	38	92.2	8	90	4	7.2	UK	Food		2022			yes	UKHSA database
420479	SRR7828262	NA	3056558	214	38.1	2968350	2908	91.8501	26	91.4	7	64	3	13.6	UK	Environmental		2017	Sandwich manufacturer (Company X)		yes	UKHSA database
1590364	SRR18259615	NA	3291749	216	37.8	3072035	3147	84.8745	37	93.2	13	79	4	12.2	UK	Food		2022			yes	UKHSA database
1537961	SRR17120518	NA	3302866	222	37.8	3068692	3142	85.0095	32	93.8	9	67	4	12.2	UK	Food		2021			yes	UKHSA database
1583380	SRR18131958	NA	3258179	226	37.8	3070120	3133	85.2538	46	92.5	9	69	4	12.2	UK	Environmental		2022			yes	UKHSA database
1565333	SRR17721101	NA	3269356	241	37.8	3128558	3138	85.1179	52	92.3	11	94	4	12.2	UK	Food		2022			yes	UKHSA database
1585802	SRR18171571	NA	3280345	242	37.8	3067240	3139	85.0908	35	92.9	9	78	4	12.2	UK	Food		2022			yes	UKHSA database
1606998	SRR18568187	NA	3170737	258	37.8	3032748	3016	88.561	43	92.3	9	91	4	7.2	UK	Environmental		2022			yes	UKHSA database
1597128	SRR18350967	NA	3164520	267	37.8	3032476	3017	88.5317	38	92	8	78	4	7.2	UK	Food		2022			yes	UKHSA database
1585846	SRR18171673	NA	3260800	269	37.8	3065464	3138	85.1179	44	92.1	10	96	4	12.2	UK	Environmental		2022			yes	UKHSA database
1585804	SRR18171677	NA	3288611	271	37.8	3063184	3143	84.9825	35	93.1	9	83	4	12.2	UK	Food		2022			yes	UKHSA database
1597063	SRR18350788	NA	3170938	281	37.8	3037064	3019	88.473	36	92.2	8	81	4	7.2	UK	Food		2022			yes	UKHSA database
293122	SRR7873543	NA	3264814	659	38	3076361	3085	86.5802	111	89.8	13	84	4	9.3	UK	Environmental		2016			yes	UKHSA database

## Sheet: Dataset S2
Dataset S2. Reference phage, plasmid and Listeria genomes used in this study to identify the gene families.
PhageID	Accession
Listeria phage 2389	NC_003291
Listeria phage A006	NC_009815
Listeria phage A118	NC_003216
Listeria phage A500	NC_009810
Listeria phage A511	NC_009811
Listeria phage B025	NC_009812
Listeria phage B054	NC_009813
Listeria phage List-36	NC_024364
Listeria phage LMSP-25	NC_024360
Listeria phage LMTA-148	NC_024787
Listeria phage LMTA-34	KJ586794
Listeria phage LP-026	NC_024375
Listeria phage LP-030-2	NC_021539
Listeria phage LP-030-3	NC_024384
Listeria phage LP-037	NC_021787
Listeria phage LP-048	NC_024359
Listeria phage LP-064	KJ094029
Listeria phage LP-083-2	NC_024383
Listeria phage LP-101	NC_024387
Listeria phage LP-110	NC_021785
Listeria phage LP-114	NC_024392
Listeria phage LP-125	NC_021781
Listeria virus P100	DQ004855
Listeria phage P35	NC_009814
Listeria phage P40	NC_011308
Listeria phage P70	NC_018831
Listeria phage vB_LmoM_AG20	NC_020871
Listeria phage vB_LmoS_188	NC_028871
Listeria phage vB_LmoS_293	NC_028929
Listeria phage WIL-1	NC_025440
StrainID	PlasmidID	Accession
6179	pCFSAN059932	NZ_HG813250.1
08-5578	pLM5578	NC_013767.1
2015TE24968	pl2015TE24968	NZ_CP015985.1
AT3E	pLM58	NZ_CP023753.1
ATCC 51779	pPIR00541	NZ_CP025566.1
CFSAN004330	pCFSAN004330	NZ_CP020834.1
CFSAN008100	pCFSAN008100	NZ_CP045750.1
CFSAN008100	pCFSAN008100	NZ_CP011399.1
CFSAN010068	pCFSAN010068_01	NZ_CP014251.1
CFSAN022990	pCFSAN022990	NZ_CP020829.1
CFSAN023459	CFSAN023459_01	NZ_CP014253.1
CFSAN023459	CFSAN023459_02	NZ_CP014254.1
CFSAN054109	pGMI16-004	NZ_CP028184.1
F4244	unnamed	NZ_CP015509.1
FDA00006905	pCFSAN021143	NZ_CP023053.1
FDA00006907	pCFSAN021445	NZ_CP022021.1
FDA00011238	pCFSAN059932	NZ_CP023051.1
HPB5415	pLM5578	NZ_CP019166.1
HPB5622	pLM5578	NZ_CP019168.1
J1776	unnamed	NC_022046.1
J1817	unnamed	NC_022047.1
J1926	unnamed	NC_022051.1
LMP18-H2446	pCFSAN074383	NZ_CP041212.1
LMP18-H8393	pCFSAN074382	NZ_CP041214.1
MF4545	pMF4545	NZ_CP025444.1
MF4624	pMF4624	NZ_CP025260.1
MF4697	pMF4697	NZ_CP025439.1
MF6172	pMF6172	NZ_CP025441.1
N1-011A	unnamed	NC_022045.1
N12-0935	pLmN12-0935	NZ_CP038643.1
PIR00540	pPIR00540	NZ_CP025569.1
PIR00544	p2PIR00544	NZ_CP025563.1
PIR00544	p1PIR00544	NZ_CP025562.1
PIR00544	p3PIR00544	NZ_CP025564.1
PIR00545	pPIR00545	NZ_CP025561.1
R2-502	unnamed	NC_021828.1
R479a	II	NZ_HG813248.1
SLCC2372	pLM1-2cUG1	NC_018889.1
SLCC2482	pLM7UG1	NC_018888.1
SLCC2755	pLM1-2bUG1	NC_014495.1
ListeriaID	MLST	Accession	Plasmid Accession(s)
C1-387	155	NC_021823
J2-064	5	NC_021824
J1-108	1	NC_021825
N1-011A	3	NC_021826	NC_022045
J1817	6	NC_021827	NC_022047
J1-220	2	NC_021829
J1816	6	NC_021830
J2-031	394	NC_021837
R2-502	3	NC_021838	NC_021828
J1776	6	NC_021839	NC_022046
J1926	6	NC_021840	NC_022051
WSLC1001	12	NZ_CP007160
WSLC1042	79	NZ_CP007210
CFSAN006122	6	NZ_CP007600
L2626	561	NZ_CP007684
L2676	7	NZ_CP007685
L2624	5	NZ_CP007686
L2625	29	NZ_CP007687
L1846	7	NZ_CP007688
L2074	378	NZ_CP007689
Lm60	551	NZ_CP009258
N2306	4	NZ_CP011004
CFSAN007956	37	NZ_CP011397
CFSAN008100	5	NZ_CP011398	NZ_CP011399
CFSAN023463	382	NZ_CP012021
WSLC 1018	73	NZ_CP013285
WSLC 1019	71	NZ_CP013286
WSLC 1020	71	NZ_CP013287
WSLC 1033	2	NZ_CP013288
WSLC 1047	290	NZ_CP013289
Lm 3163	26	NZ_CP013722
Lm 3136	18	NZ_CP013723
Lm N1546	8	NZ_CP013724	NZ_CP013725
CFSAN010068	5	NZ_CP014250	NZ_CP014251
CFSAN023459	5	NZ_CP014252	NZ_CP014253/NZ_CP014254
CFSAN029793	5	NZ_CP016213
FORC_049	224	NZ_CP016629
HPB913	120	NZ_CP018685
HPB2088	120	NZ_CP019164
HPB5415	292	NZ_CP019165	NZ_CP019166
HPB5622	292	NZ_CP019167	NZ_CP019168
CFSAN042079	120	NZ_CP019170
10-092876-1155 LM6	2	NZ_CP019619
LI0521	2	NZ_CP020022
H34	489	NZ_CP020774
CFSAN028538	155	NZ_CP020827
CFSAN022990	321	NZ_CP020828	NZ_CP020829
MOD1_LS152	18	NZ_CP020830
PNUSAL000144	790	NZ_CP020831
PNUSAL000096	29	NZ_CP020832
CFSAN004330	1064	NZ_CP020833	NZ_CP020834
FORC_057	155	NZ_CP021174
NH1	477	NZ_CP021325
FDA709873-33	5	NZ_CP022020	NZ_CP022021
FDA971911-001-001	5	NZ_CP023050	NZ_CP023051
FDA709873-31	5	NZ_CP023052	NZ_CP023053
AT3E	9	NZ_CP023752	NZ_CP023753
AL4E	9	NZ_CP023754
EGD-e	35	NZ_CP023861
ScottA	290	NZ_CP023862
ATCC 13932	145	NZ_CP025219
PIR00546	2	NZ_CP025220
PIR00543	101	NZ_CP025221
ATCC 51775	222	NZ_CP025222
PIR00545	199	NZ_CP025560	NZ_CP025561
PIR00544	2	NZ_CP025565	NZ_CP025562/NZ_CP025563
ATCC 51779	510	NZ_CP025567	NZ_CP025566
PIR00540	9	NZ_CP025568	NZ_CP025569
FDAARGOS_58	6	NZ_CP026043
CFSAN054109	121	NZ_CP028183	NZ_CP028184
CFSAN054108	2	NZ_CP028333
FDAARGOS_57	288	NZ_CP030101	NZ_CP030102
M13455	145	NZ_CP031476
52873	262	NZ_CP032668
52869	21	NZ_CP032669
52854	219	NZ_CP032672
FDAARGOS_555	794	NZ_CP033737
N16-0044	6	NZ_CP035187
N12-0935	403	NZ_CP038642	NZ_CP038643
FDAARGOS_778	145	NZ_CP040988
FDAARGOS_607	449	NZ_CP041014
LMP18-H8393	3	NZ_CP041213	NZ_CP041214
LIS0087	7	NZ_CP044429
AUSMDU00007774	155	NZ_CP045969
AUSMDU00000235	14	NZ_CP045970	NZ_CP045971
AUSMDU00000224	122	NZ_CP045972	NZ_CP045973
N843_10	412	NZ_CP046361
N843_15	412	NZ_CP046362
LM928	87	NZ_CP046478
HM00113468	204	NZ_CP058256
12-05460	8	NZ_CP063381
15-01121	2	NZ_CP063382
RM8376	145	NZ_CP064373
FDAARGOS_1080	427	NZ_CP068150
LM26	365	NZ_CP068392
LM36	91	NZ_CP068599
LM39	1	NZ_CP068600
LM43	1	NZ_CP068601
LR8	515	NZ_CP071154
LM30	9	NZ_CP074104
LM25	1	NZ_CP076127
LM42	4	NZ_CP076626
LM11	1	NZ_CP114207
LM22	1	NZ_CP114253
LM34	91	NZ_CP114254
LM40	1	NZ_CP114255
MKELm2_2022	391	NZ_CP115041
B-33116	449	NZ_CP117973

## Sheet: Supp Table 1
Supp Table 1. MRCA dating estimates of the ST121 hierarchical clades.
Hierarchical clades	Date of the MRCA (95% HPD)
1.1	singleton
1.2	1912 (1885-1934)
1.3	1936 (1946-1980)
1.4	1984 (1971-1996)
1.5	1959 (1943-1970
2.1	2011 (2003-2015)
3.1	1995 (1979-2007)
4.1	1963 (1949-1974)
5.1	1986 (1968-1999)
6.1	1980 (1965-1997)
7.1	1970 (1959-1978)
7.2	1973 (1963-1981)
8.1	1999 (1992-2003)
8.2	2007 (1999-2011)
8.3	1998 (1990-2004)
8.4	2008 (2001-2013)
9.1	2019 (2017-2020)
9.2	2010 (2004-2013)
9.3	2003 (1998-2007)
10.1	singleton
11.1	1991 (1979-2005)
11.2	1990 (1981-1998)
11.3	2002 (1993-2008)
11.4	2005 (1997-2010)
12.1	1984 (1975-1991)
12.2	2005 (1997-2010)
13.1	1987 (1976-1997)
13.2	2005 (1994-2012)
13.3	1986 (1978-1993)
13.4	singleton
13.5	1996 (1988-2002)
13.6	1997 (1990-2002)

## Sheet: Supp Table 2 Core genes
Supp Table 2. Classification of core and accessory genome genes in L. monocytogenes ST121 pangenome.
Gene	Non-unique Gene name	Annotation	Pangenome_section
Putative-lipoprotein		Putative lipoprotein	Chromosome
group_1001	ompR	DNA-binding response regulator	Chromosome
fieF		cation transporter	Chromosome
gadA		glutamate decarboxylase	Chromosome
rnr		ribonuclease R	Chromosome
pgk		Phosphoglycerate kinase	Chromosome
gap		type I glyceraldehyde-3-phosphate dehydrogenase	Chromosome
rpoN		RNA polymerase factor sigma-54	Chromosome
diguanylate-cyclase		diguanylate cyclase	Chromosome
group_1009	galM	galactose-1-epimerase	Chromosome
acetyltransferase		acetyltransferase	Chromosome
hprK		HPr(Ser) kinase/phosphatase	Chromosome
group_1013	hypothetical protein	hypothetical protein	Chromosome
group_1014	cls	cardiolipin synthase	Chromosome
group_1016	yitT	Uncharacterised 5xTM membrane BCR, YitT family COG1284	Chromosome
prfB		peptide chain release factor 2	Chromosome
group_1018	rimL	N-acetyltransferase	Chromosome
wecG		glycosyltransferase	Chromosome
group_1021	resuscitation-promoting factor	resuscitation-promoting factor	Chromosome
fabZ		3-hydroxyacyl-ACP dehydratase FabZ	Chromosome
group_1023	mreB	rod shape-determining protein	Chromosome
tsaC		L-threonylcarbamoyladenylate synthase	Chromosome
thrA		homoserine dehydrogenase	Chromosome
rho		transcription termination factor Rho	Chromosome
Lmo0327-protein		Lmo0327 protein	Chromosome
group_1047	aRA1	2,5-diketo-D-gluconic acid reductase	Chromosome
eetA		flavin-based extracellular electron transfer system protein EetA	Chromosome
group_1050	php	phosphotriesterase-related protein	Chromosome
tuf		elongation factor Tu	Chromosome
dgt		deoxyguanosinetriphosphate triphosphohydrolase	Chromosome
ftsW		cell division protein FtsW	Chromosome
darA		Protein from nitrogen regulatory protein P-II (GLNB) family	Chromosome
group_1056	rpiR	MurR/RpiR family transcriptional regulator	Chromosome
Cell-wall-protein-Lmo2714		Cell wall protein Lmo2714	Chromosome
group_1058	cydD	thiol reductant ABC exporter subunit CydD	Chromosome
acs		acyl--CoA ligase	Chromosome
group_1060	pucR	Fis family transcriptional regulator	Chromosome
tlyC		HlyC/CorC family transporter	Chromosome
group_1063	crp	Crp/Fnr family transcriptional regulator	Chromosome
group_1064	pabA	aminodeoxychorismate/anthranilate synthase component II	Chromosome
group_1066	mdlB	multidrug ABC transporter ATP-binding protein	Chromosome
group_1071	yhaQ	ABC transporter ATP-binding protein	Chromosome
nagE		PTS beta-glucoside transporter subunit EIIBCA	Chromosome
group_1073	mtlA2	sugar transporter	Chromosome
group_1075	bglG	transcriptional antiterminator	Chromosome
DUF951-domain-containing-protein		DUF951 domain-containing protein	Chromosome
mnmE		tRNA uridine-5-carboxymethylaminomethyl(34) synthesis GTPase MnmE	Chromosome
group_1078	acrR	TetR family transcriptional regulator	Chromosome
abgB		amidohydrolase	Chromosome
yraQ		putative permease	Chromosome
xynB		AraC family transcriptional regulator	Chromosome
Arsenic-metallochaperone-ArsD-family-protein		Arsenic metallochaperone ArsD family protein	Chromosome
serC		3-phosphoserine/phosphohydroxythreonine transaminase	Chromosome
group_1083	tdh	alcohol dehydrogenase	Chromosome
group_1084	ugpE	sugar ABC transporter permease	Chromosome
rpmH		50S ribosomal protein L34	Chromosome
ompR		DNA-binding response regulator	Chromosome
group_110	walK	Sensor histidine kinase WalK	Chromosome
rfbA		glucose-1-phosphate thymidylyltransferase RfbA	Chromosome
group_114	tagB	glycosyl transferase family 2	Chromosome
inlK		internalin K	Chromosome
hepA		helicase SNF2	Chromosome
plcB		phosphatidylcholine phospholipase C	Chromosome
pdxI		aldo/keto reductase	Chromosome
cdsA		phosphatidate cytidylyltransferase	Chromosome
aTH1		family 65 glycosyl hydrolase	Chromosome
Putative-membrane-protein		Putative membrane protein	Chromosome
ytcJ		amidohydrolase	Chromosome
acrR		TetR/AcrR family transcriptional regulator	Chromosome
kdpD		two-component sensor histidine kinase	Chromosome
aut		peptidoglycan hydrolase Auto	Chromosome
essC		type VII secretion protein EssC	Chromosome
mdlB		ABC transporter ATP-binding protein	Chromosome
rae1		Ribosome-dependent mRNA endonuclease	Chromosome
gLY1		low specificity L-threonine aldolase	Chromosome
lmo0549-family-WxL-domain-containing-class-2-internalin		lmo0549 family WxL domain-containing class 2 internalin	Chromosome
group_169	corA	magnesium transporter CorA	Chromosome
group_170	cell surface protein	cell surface protein	Chromosome
group_171	perM	AI-2E family transporter	Chromosome
ugpQ1		glycerophosphodiester phosphodiesterase	Chromosome
group_174	metal-independent alpha-mannosidase	metal-independent alpha-mannosidase	Chromosome
calcium-transporting-ATPase		calcium-transporting ATPase	Chromosome
group_176	ugpA	sugar ABC transporter permease	Chromosome
bglB		beta-glucosidase	Chromosome
dltA		D-alanine--poly(phosphoribitol) ligase subunit DltA	Chromosome
Phytoene-dehydrogenase-related-protein		Phytoene dehydrogenase-related protein	Chromosome
pyc		pyruvate carboxylase	Chromosome
rfbB		dTDP-glucose 4,6-dehydratase	Chromosome
group_185	wcaA	glycosyl transferase	Chromosome
eutH		ethanolamine utilization protein EutH	Chromosome
Cobalt-precorrin-5B-C(1)-methyltransferase		Cobalt-precorrin-5B C(1)-methyltransferase	Chromosome
yqhQ		DUF1385 domain-containing protein	Chromosome
dxs		1-deoxy-D-xylulose-5-phosphate synthase	Chromosome
pepD2		peptidase M20	Chromosome
ftsI		penicillin-binding protein	Chromosome
pgpH		cyclic-di-AMP phosphodiesterase PgpH	Chromosome
group_198	comEC	DNA internalization-related competence protein ComEC/Rec2	Chromosome
ytoI		CBS-HotDog domain-containing transcription factor YtoI	Chromosome
mprF		bifunctional lysylphosphatidylglycerol flippase/synthetase MprF	Chromosome
group_201	baeS	two-component sensor histidine kinase	Chromosome
ilvD		dihydroxy-acid dehydratase	Chromosome
yesM		two-component sensor histidine kinase	Chromosome
divIB		Cell division protein DivIB	Chromosome
flgJ		N-acetylmuramoyl-L-alanine amidase	Chromosome
lysR		LysR family transcriptional regulator	Chromosome
group_214	transcriptional regulator	transcriptional regulator	Chromosome
group_215	cell surface protein	cell surface protein	Chromosome
murA2		UDP-N-acetylglucosamine 1-carboxyvinyltransferase	Chromosome
Winged-helix-DNA-binding-domain-containing-protein		Winged helix DNA-binding domain-containing protein	Chromosome
group_222	mgtA	magnesium-translocating P-type ATPase	Chromosome
acyl-esterase		acyl esterase	Chromosome
araJ		Bcr/CflA family drug resistance efflux transporter	Chromosome
kat		Catalase	Chromosome
wcaA		glycosyltransferase	Chromosome
rpoC		DNA-directed RNA polymerase subunit beta'	Chromosome
group_266	acrR	TetR/AcrR family transcriptional regulator	Chromosome
group_274	potE	amino acid:proton antiporter	Chromosome
aguA		agmatine deiminase	Chromosome
group_2808	aceF	branched-chain alpha-keto acid dehydrogenase subunit E2	Chromosome
UPF0210-protein-Lm4b_00560		UPF0210 protein Lm4b_00560	Chromosome
rpsC		30S ribosomal protein S3	Chromosome
folA		dihydrofolate reductase	Chromosome
ylxP		DUF503 domain-containing protein	Chromosome
infA		translation initiation factor IF-1	Chromosome
group_2814	tdh	ribitol-5-phosphate dehydrogenase	Chromosome
group_2815	spoIIAA	sulfate transporter	Chromosome
luxS		S-ribosylhomocysteine lyase	Chromosome
group_2817	rsgA	ribosome small subunit-dependent GTPase A	Chromosome
group_2818	GNAT family N-acetyltransferase	GNAT family N-acetyltransferase	Chromosome
recN		DNA repair protein RecN	Chromosome
ATP-phosphoribosyltransferase-regulatory-subunit		ATP phosphoribosyltransferase regulatory subunit	Chromosome
Ribulose-phosphate-3-epimerase-family-protein		Ribulose-phosphate 3-epimerase family protein	Chromosome
mnaT		N-acetyltransferase	Chromosome
rpsA		30S ribosomal protein S1	Chromosome
group_2823	uspA	universal stress protein UspA	Chromosome
DUF3284-domain-containing-protein		DUF3284 domain-containing protein	Chromosome
nit2		carbon-nitrogen hydrolase family protein	Chromosome
upp		uracil phosphoribosyltransferase	Chromosome
dhaL		dihydroxyacetone kinase subunit DhaL	Chromosome
murC		UDP-N-acetylmuramate--L-alanine ligase	Chromosome
yugP		Zn-dependent protease	Chromosome
group_283	nfnB	nitroreductase family protein	Chromosome
group_2830	cnoX	thioredoxin	Chromosome
pduB		propanediol utilization microcompartment protein PduB	Chromosome
Lmo1380-protein		Lmo1380 protein	Chromosome
yfeS		molybdate metabolism regulator	Chromosome
aspS		aspartate--tRNA ligase	Chromosome
hisB		imidazoleglycerol-phosphate dehydratase HisB	Chromosome
bcsA		glycosyl transferase family 2	Chromosome
group_2837	fba	ketose-bisphosphate aldolase	Chromosome
elaC		Lactamase-B domain-containing protein	Chromosome
rpsQ		30S ribosomal protein S17	Chromosome
chiB		chitinase ChiB	Chromosome
ulaG		metal-dependent hydrolase	Chromosome
glpR		DeoR/GlpR transcriptional regulator	Chromosome
pspC		PspC family transcriptional regulator	Chromosome
talA		transaldolase	Chromosome
cofD		Gluconeogenesis factor	Chromosome
eutQ		ethanolamine utilization protein EutQ	Chromosome
Lin2474-protein		Lin2474 protein	Chromosome
rpsO		30S ribosomal protein S15	Chromosome
ydcZ		Putative inner membrane exporter, YdcZ	Chromosome
purS		phosphoribosylformylglycinamidine synthase subunit PurS	Chromosome
yerC		transcriptional regulator	Chromosome
yvaK		carboxylesterase	Chromosome
tfoX		competence protein TfoX	Chromosome
ylbF		regulator	Chromosome
group_2854	fabG	Short chain dehydrogenase	Chromosome
yfcE		YfcE family phosphodiesterase	Chromosome
group_2857	dhaL	dihydroxyacetone kinase subunit DhaL	Chromosome
rutF		Flavin-Reduct domain-containing protein	Chromosome
prpB		isocitrate lyase/phosphoenolpyruvate mutase family protein	Chromosome
dnaB		replicative DNA helicase	Chromosome
ydfG		Uncharacterized oxidoreductase Lmo0432	Chromosome
group_2862	uspA	universal stress protein UspA	Chromosome
glyA		Serine hydroxymethyltransferase	Chromosome
yocR		Sodium:neurotransmitter symporter family	Chromosome
rpmG		50S ribosomal protein L33	Chromosome
group_2866	cnoX	thioredoxin	Chromosome
rplE		50S ribosomal protein L5	Chromosome
yqgA		DUF554 domain-containing protein	Chromosome
cnoX		thioredoxin	Chromosome
ykaA		DUF47 domain-containing protein	Chromosome
dnaD		DNA replication protein DnaD	Chromosome
Conserved-hypothetical-protein-(Lin0512_fam)		Conserved hypothetical protein (Lin0512_fam)	Chromosome
Lin0737-protein		Lin0737 protein	Chromosome
deoD		purine-nucleoside phosphorylase	Chromosome
atpE		F0F1 ATP synthase subunit C	Chromosome
aCT		ACT domain-containing protein	Chromosome
ftsZ		cell division protein FtsZ	Chromosome
oppA		peptide ABC transporter substrate-binding protein	Chromosome
Lin2007-protein		Lin2007 protein	Chromosome
opuCB		Carnitine transport permease protein OpuCB	Chromosome
moeA		molybdopterin molybdenumtransferase MoeA	Chromosome
group_2883	celC	PTS lactose/cellobiose transporter subunit IIA	Chromosome
rplY		50S ribosomal protein L25/general stress protein Ctc	Chromosome
fosX		fosfomycin resistance hydrolase FosX	Chromosome
iscU		SUF system NifU family Fe-S cluster assembly protein	Chromosome
yhbS		N-acetyltransferase	Chromosome
pptA		4-oxalocrotonate tautomerase	Chromosome
glxA		AraC family transcriptional regulator	Chromosome
group_289	crp	cyclic nucleotide-binding protein	Chromosome
group_2890	rpiB	ribose 5-phosphate isomerase B	Chromosome
yccU		CoA-binding protein	Chromosome
rlmB		23S rRNA (guanosine(2251)-2'-O)-methyltransferase RlmB	Chromosome
tktA1		transketolase	Chromosome
group_2894	trxA	thioredoxin	Chromosome
ptsH		phosphocarrier protein HPr	Chromosome
DUF1266-domain-containing-protein		DUF1266 domain-containing protein	Chromosome
yycF		response regulator YycF	Chromosome
hslR		Uncharacterized protein Lin0248	Chromosome
ybcV		DUF1398 domain-containing protein	Chromosome
yfhO		Bacterial membrane protein YfhO	Chromosome
fur		ferric iron uptake transcriptional regulator	Chromosome
focA		formate-nitrite transporter	Chromosome
hisE		Phosphoribosyl-ATP pyrophosphatase	Chromosome
yneF		YneF family protein	Chromosome
padR		PadR family transcriptional regulator	Chromosome
murA		UDP-N-acetylglucosamine 1-carboxyvinyltransferase	Chromosome
group_2906	fabG	3-oxoacyl-ACP reductase	Chromosome
group_2907	manZ	PTS fructose transporter subunit IID	Chromosome
isdG		heme oxygenase IsdG	Chromosome
pdeA		cyclic-di-AMP phosphodiesterase PdeA	Chromosome
mfd		transcription-repair coupling factor	Chromosome
qoxB		cytochrome aa3 quinol oxidase subunit I	Chromosome
group_2911	metP	metal ABC transporter permease	Chromosome
yvlB		Phage-shock protein	Chromosome
group_2913	hypothetical protein	hypothetical protein	Chromosome
ridA		reactive intermediate/imine deaminase	Chromosome
pspE		rhodanese-like domain-containing protein	Chromosome
DUF1211-domain-containing-protein		DUF1211 domain-containing protein	Chromosome
purA		adenylosuccinate synthase	Chromosome
UPF0756-membrane-protein-lmo1568		UPF0756 membrane protein lmo1568	Chromosome
Immunity-protein-63		Immunity protein 63	Chromosome
cheY		Chemotaxis protein CheY	Chromosome
yqfA		hemolysin D	Chromosome
group_2922	hypothetical protein	hypothetical protein	Chromosome
DUF2200-domain-containing-protein		DUF2200 domain-containing protein	Chromosome
group_2924	rluA	RluA family pseudouridine synthase	Chromosome
group_2925	mngR	GntR family transcriptional regulator	Chromosome
pyrC		dihydroorotase	Chromosome
rimM		ribosome maturation factor RimM	Chromosome
osmF		glycine/betaine ABC transporter permease	Chromosome
copY		transcriptional regulator	Chromosome
ynzC		UPF0291 protein LMOf2365_1322	Chromosome
pduE		propanediol dehydratase small subunit PduE	Chromosome
glycerol-dehydratase		glycerol dehydratase	Chromosome
group_2933	marR	MarR family transcriptional regulator	Chromosome
group_2934	acrR	TetR family transcriptional regulator	Chromosome
group_2935	spo0J	chromosome partitioning protein ParB	Chromosome
osmC		osmotically inducible protein C	Chromosome
group_2937	hypothetical protein	hypothetical protein	Chromosome
menG		demethylmenaquinone methyltransferase	Chromosome
glnQ		peptide ABC transporter ATP-binding protein	Chromosome
DUF1307-domain-containing-protein		DUF1307 domain-containing protein	Chromosome
pstB		phosphate ABC transporter ATP-binding protein PstB	Chromosome
ygdD		DUF423 domain-containing protein	Chromosome
group_2942	mdh	L-lactate dehydrogenase	Chromosome
sufB		Fe-S cluster assembly protein SufB	Chromosome
folP		dihydropteroate synthase	Chromosome
group_2945	acrR	TetR/AcrR family transcriptional regulator	Chromosome
Lmo1219-protein		Lmo1219 protein	Chromosome
divIVA		septum site-determining protein DivIVA	Chromosome
Ferrous-iron-transport-protein-A		Ferrous iron transport protein A	Chromosome
cspLA		Cold shock-like protein CspLA	Chromosome
fadR		FadR family transcriptional regulator	Chromosome
Uracil-phosphoribosyltransferase		Uracil phosphoribosyltransferase	Chromosome
ybaB		YbaB/EbfC family nucleoid-associated protein	Chromosome
sipY		type I signal peptidase SipY	Chromosome
group_2955	hypothetical protein	hypothetical protein	Chromosome
prsA2		posttranslocation chaperone PrsA2	Chromosome
group_2957	yadH	ABC transporter permease	Chromosome
Beta-1,2-mannobiose-phosphorylase		Beta-1,2-mannobiose phosphorylase	Chromosome
group_2959	MFS transporter	MFS transporter	Chromosome
group_296	crp	Crp/Fnr family transcriptional regulator	Chromosome
metP		methionine ABC transporter permease	Chromosome
metE		5-methyltetrahydropteroyltriglutamate--homocysteine methyltransferase	Chromosome
ruvX		Holliday junction resolvase RuvX	Chromosome
infC		translation initiation factor IF-3	Chromosome
panB		3-methyl-2-oxobutanoate hydroxymethyltransferase	Chromosome
group_2965	yloU	Asp23/Gls24 family envelope stress response protein	Chromosome
group_2966	norM	multidrug transporter MatE	Chromosome
group_2967	hypothetical protein	hypothetical protein	Chromosome
group_2968	celB	PTS cellobiose transporter subunit IIC	Chromosome
group_2969	soxR	MerR family transcriptional regulator	Chromosome
group_297	bglB	6-phospho-beta-galactosidase	Chromosome
rpiB		ribose 5-phosphate isomerase B	Chromosome
qoxC		cytochrome aa3 quinol oxidase subunit III	Chromosome
rimP		ribosome maturation factor RimP	Chromosome
rseP		RIP metalloprotease RseP	Chromosome
ybaK		Cys-tRNA(Pro) deacylase	Chromosome
group_2975	hypothetical protein	hypothetical protein	Chromosome
group_2977	purR	LacI family transcriptional regulator	Chromosome
eutP		ethanolamine utilization protein EutP	Chromosome
group_2979	terC	Integral membrane protein TerC family	Chromosome
Rgg-family-transcriptional-regulator		Rgg family transcriptional regulator	Chromosome
group_2980	hypothetical protein	hypothetical protein	Chromosome
fliE		flagellar hook-basal body complex protein FliE	Chromosome
lftR		PadR family transcriptional regulator LftR	Chromosome
eRG12		phosphomevalonate kinase	Chromosome
rpl7Ae		YlxQ family RNA-binding protein	Chromosome
rhaB		rhamnulokinase	Chromosome
trkG		Ktr system potassium uptake protein D	Chromosome
group_2988	sdpI	DUF1648 domain-containing protein	Chromosome
SMI1/KNR4-family-protein		SMI1/KNR4 family protein	Chromosome
mviM		oxidoreductase	Chromosome
rlmH		23S rRNA (pseudouridine(1915)-N(3))-methyltransferase RlmH	Chromosome
ribU		Riboflavin transporter RibU	Chromosome
group_2992	hypothetical protein	hypothetical protein	Chromosome
opuCC		Carnitine transport binding protein OpuCC	Chromosome
acpP		acyl carrier protein	Chromosome
DUF3964-domain-containing-protein		DUF3964 domain-containing protein	Chromosome
udk		uridine kinase	Chromosome
fliQ		flagellar export apparatus protein FliQ	Chromosome
rpsK		30S ribosomal protein S11	Chromosome
group_2999	agaB	PTS mannose/fructose/sorbose transporter subunit IIB	Chromosome
teichoic-acid-biosynthesis-protein		teichoic acid biosynthesis protein	Chromosome
efeO		Efem/EfeO family lipoprotein	Chromosome
wbbJ		acetyltransferase	Chromosome
truA		tRNA pseudouridine(38-40) synthase TruA	Chromosome
zapA		cell division protein ZapA	Chromosome
group_3003	GNAT family N-acetyltransferase	GNAT family N-acetyltransferase	Chromosome
paaD		DNA methyltransferase	Chromosome
sdpI		SdpI/YfhL protein family	Chromosome
agrB		accessory gene regulator ArgB-like protein	Chromosome
rpsF		30S ribosomal protein S6	Chromosome
NusG-II-domain-containing-protein		NusG-II domain-containing protein	Chromosome
gatC		Asp-tRNA(Asn)/Glu-tRNA(Gln) amidotransferase subunit GatC	Chromosome
group_301	bglB	6-phospho-beta-glucosidase	Chromosome
fructokinase		fructokinase	Chromosome
group_3011	tesA	GDSL family lipase	Chromosome
sdrC		Peptidase family M50	Chromosome
hipB		transcriptional regulator	Chromosome
mnhC		Na(+)/H(+) antiporter subunit C	Chromosome
fdhD		formate dehydrogenase accessory sulfurtransferase FdhD	Chromosome
rlmN		23S rRNA (adenine(2503)-C(2))-methyltransferase RlmN	Chromosome
ppaX		pyrophosphatase PpaX	Chromosome
dhaK-2		PTS-dependent dihydroxyacetone kinase 2, dihydroxyacetone-binding subunit DhaK	Chromosome
appC		cytochrome ubiquinol oxidase subunit I	Chromosome
yobV		YafY family transcriptional regulator	Chromosome
hemB		porphobilinogen synthase	Chromosome
yidJ		N-acetyltransferase	Chromosome
Putative-glycerol-transporter-Lin0367		Putative glycerol transporter Lin0367	Chromosome
ptcA		putrescine carbamoyltransferase	Chromosome
rpsE		30S ribosomal protein S5	Chromosome
group_3025	mazG	nucleotide pyrophosphohydrolase	Chromosome
ymdB		metallophosphoesterase	Chromosome
rplJ		50S ribosomal protein L10	Chromosome
grpE		nucleotide exchange factor GrpE	Chromosome
group_3029	DUF4064 domain-containing protein	DUF4064 domain-containing protein	Chromosome
group_3030	ccmK	ethanolamine utilization microcompartment shell protein	Chromosome
group_3031	lysR	LysR family transcriptional regulator	Chromosome
rnhA		ribonuclease HI	Chromosome
xerD		site-specific tyrosine recombinase XerD	Chromosome
psuG		pseudouridine-5-phosphate glycosidase	Chromosome
DUF3116-domain-containing-protein		DUF3116 domain-containing protein	Chromosome
znuC		zinc ABC transporter ATP-binding protein	Chromosome
group_3038	rpiB	ribose 5-phosphate isomerase B	Chromosome
DUF1304-domain-containing-protein		DUF1304 domain-containing protein	Chromosome
iolC		5-dehydro-2-deoxygluconokinase	Chromosome
blue-light-photoreceptor		blue-light photoreceptor	Chromosome
dacC		D-alanyl-D-alanine carboxypeptidase	Chromosome
group_3042	ycjR	sugar phosphate isomerase/epimerase	Chromosome
group_3043	cutC	copper homeostasis protein CutC	Chromosome
parC		DNA topoisomerase IV subunit A	Chromosome
rph		ribonuclease PH	Chromosome
rpoE		DNA-directed RNA polymerase subunit delta	Chromosome
dhaM-2		PEP-dependent dihydroxyacetone kinase 2, phosphoryl donor subunit DhaM	Chromosome
rplB		50S ribosomal protein L2	Chromosome
rpsR		30S ribosomal protein S18	Chromosome
iolD		3D-(3,5/4)-trihydroxycyclohexane-1,2-dione acylhydrolase (decyclizing)	Chromosome
group_3051	capA	capsule biosynthesis protein CapA	Chromosome
mnhF		Na(+)/H(+) antiporter subunit F1	Chromosome
group_3053	rimI	N-acetyltransferase	Chromosome
Lin2001-protein		Lin2001 protein	Chromosome
PC4-domain-containing-protein		PC4 domain-containing protein	Chromosome
psiE		phosphate-starvation-inducible protein PsiE	Chromosome
group_3057	iscR	transcriptional regulator	Chromosome
yndB		ATPase	Chromosome
floA		flotillin-like protein FloA	Chromosome
group_3060	ptsN	PTS fructose transporter subunit IIA	Chromosome
DNA-double-strand-break-repair-Rad50-ATPase		DNA double-strand break repair Rad50 ATPase	Chromosome
group_3062	hypothetical protein	hypothetical protein	Chromosome
cfa		SAM-dependent methyltransferase	Chromosome
nagC		glucokinase	Chromosome
yzzA		general stress protein	Chromosome
birA		biotin--[acetyl-CoA-carboxylase] ligase	Chromosome
group_3067	agaB	PTS mannose transporter subunit IIAB	Chromosome
pdxS		pyridoxal 5'-phosphate synthase lyase subunit PdxS	Chromosome
group_3069	celA	PTS sugar transporter subunit IIB	Chromosome
group_307	ygiM	peptidase P60	Chromosome
YlqD-protein		YlqD protein	Chromosome
group_3071	ygiN	monooxygenase	Chromosome
pduA		propanediol utilization microcompartment protein PduA	Chromosome
rplA		50S ribosomal protein L1	Chromosome
sgaB		PTS galactitol transporter subunit IIB	Chromosome
group_3075	ABC transporter ATP-binding protein	ABC transporter ATP-binding protein	Chromosome
glyoxalase		glyoxalase	Chromosome
glyoxalase/bleomycin-resistance/extradiol-dioxygenase-family-protein		glyoxalase/bleomycin resistance/extradiol dioxygenase family protein	Chromosome
group_3078	hypothetical protein	hypothetical protein	Chromosome
yozG		transcriptional regulator	Chromosome
group_308	frwC	PTS fructose transporter subunit IIC	Chromosome
rplC		50S ribosomal protein L3	Chromosome
trmN6		SAM-dependent methyltransferase	Chromosome
nadD		nicotinate-nucleotide adenylyltransferase	Chromosome
aroK		shikimate kinase	Chromosome
gcvPA		aminomethyl-transferring glycine dehydrogenase subunit GcvPA	Chromosome
yaaT		stage 0 sporulation protein	Chromosome
flgG		flagellar basal-body rod protein FlgG	Chromosome
fer		ferredoxin	Chromosome
DUF1269-domain-containing-protein		DUF1269 domain-containing protein	Chromosome
tmcAL		nucleotidyltransferase	Chromosome
mtlA2		transcriptional antiterminator	Chromosome
NrdH-redoxin		NrdH-redoxin	Chromosome
holB		DNA polymerase III subunit delta'	Chromosome
adaA		AraC family transcriptional regulator	Chromosome
group_3093	marR	MarR family transcriptional regulator	Chromosome
mrnC		Mini-ribonuclease 3	Chromosome
ykvS		DUF2187 domain-containing protein	Chromosome
hflX		GTPase HflX	Chromosome
group_3098	soxR	MerR family transcriptional regulator	Chromosome
Phosphate-propanoyltransferase		Phosphate propanoyltransferase	Chromosome
DUF4305-domain-containing-protein		DUF4305 domain-containing protein	Chromosome
rsfS		ribosome silencing factor	Chromosome
yqeK		bis(5'-nucleosyl)-tetraphosphatase (symmetrical) YqeK	Chromosome
comGC		competence protein ComG	Chromosome
group_3104	ycjR	3-dehydro-D-guloside 4-epimerase	Chromosome
group_3105	ynzC	UPF0291 protein LMOf2365_0526	Chromosome
deoR		transcriptional regulator	Chromosome
yjbH		protease adaptor protein YjbH	Chromosome
yhbQ		UPF0213 protein lin0209	Chromosome
group_3109	phoE	histidine phosphatase family protein	Chromosome
group_311	bglG	PTS sugar transporter	Chromosome
rpmI		50S ribosomal protein L35	Chromosome
group_3111	yigB	HAD family hydrolase	Chromosome
group_3112	hypothetical protein	hypothetical protein	Chromosome
group_3113	rpiB	ribose 5-phosphate isomerase B	Chromosome
group_3114	essA	type VII secretion protein EssA	Chromosome
map		type I methionyl aminopeptidase	Chromosome
fepD		iron ABC transporter permease	Chromosome
rpsS		30S ribosomal protein S19	Chromosome
frwC		PTS mannose transporter subunit IIAB	Chromosome
group_3120	aroE	shikimate dehydrogenase	Chromosome
pepE		Uncharacterized peptidase Lmo0363	Chromosome
virR		two-component system response regulator VirR	Chromosome
jag		protein jag	Chromosome
group_3124	yesN	AraC family transcriptional regulator	Chromosome
apaH		serine/threonine protein phosphatase	Chromosome
recX		recombination regulator RecX	Chromosome
fes		Putative esterase	Chromosome
group_3128	hipB	transcriptional regulator	Chromosome
group_3129	glcU	Putative sugar uptake protein lin0212	Chromosome
flgC		flagellar basal body rod protein FlgC	Chromosome
DUF5327-domain-containing-protein		DUF5327 domain-containing protein	Chromosome
group_3132	lolD	macrolide ABC transporter ATP-binding protein	Chromosome
group_3133	hypothetical protein	hypothetical protein	Chromosome
group_3134	araJ	MFS transporter	Chromosome
group_3135	hypothetical protein	hypothetical protein	Chromosome
group_3136	rimI	GNAT family N-acetyltransferase	Chromosome
atpF		F0F1 ATP synthase subunit B	Chromosome
flhF		flagellar biosynthesis protein FlhF	Chromosome
opuCA		Carnitine transport ATP-binding protein OpuCA	Chromosome
pucR		PucR family transcriptional regulator	Chromosome
DUF2798-domain-containing-protein		DUF2798 domain-containing protein	Chromosome
group_3141	ompR	DNA-binding response regulator	Chromosome
Peptidase-M10-domain-containing-protein		Peptidase-M10 domain-containing protein	Chromosome
ygaC		UPF0374 protein LMHCC_0877	Chromosome
rpmF		50S ribosomal protein L32	Chromosome
group_3145	ugpB	sugar ABC transporter substrate-binding protein	Chromosome
yhbY		ribosome assembly RNA-binding protein YhbY	Chromosome
dtd		D-aminoacyl-tRNA deacylase	Chromosome
dusB		tRNA dihydrouridine synthase DusB	Chromosome
yhaQ		sodium ABC transporter ATP-binding protein	Chromosome
group_3150	hisJ	amino acid ABC transporter substrate-binding protein	Chromosome
prfA		peptide chain release factor 1	Chromosome
arsR		transcriptional regulator	Chromosome
group_3153	marR	MarR family transcriptional regulator	Chromosome
rnc		ribonuclease III	Chromosome
group_3155	DUF4064 domain-containing protein	DUF4064 domain-containing protein	Chromosome
yjjB		threonine/serine exporter	Chromosome
spxA		transcriptional regulator SpxA	Chromosome
ywqG		DUF1963 domain-containing protein	Chromosome
group_3159	fba	fructose-bisphosphate aldolase	Chromosome
group_3160	uvrA	excinuclease ABC subunit UvrA	Chromosome
group_3161	atpD	F0F1 ATP synthase subunit beta	Chromosome
yktA		UPF0223 protein LMHCC_1569	Chromosome
yvpB		Papain-like cysteine protease AvrRpt2	Chromosome
group_3164	hypothetical protein	hypothetical protein	Chromosome
aroH		chorismate mutase	Chromosome
khpA		RNA-binding protein KhpA	Chromosome
PGAP1-like-protein		PGAP1-like protein	Chromosome
DUF2177-domain-containing-protein		DUF2177 domain-containing protein	Chromosome
group_3169	trxB	thioredoxin-disulfide reductase	Chromosome
yjhB		NUDIX hydrolase	Chromosome
pgsA		CDP-diacylglycerol--glycerol-3-phosphate 3-phosphatidyltransferase	Chromosome
lexA		transcriptional repressor LexA	Chromosome
tpx		thiol peroxidase	Chromosome
yrvD		DUF1049 domain-containing protein	Chromosome
Lmo0462-protein		Lmo0462 protein	Chromosome
group_3175	aroE	shikimate dehydrogenase	Chromosome
group_3176	wzb	Arsenate reductase	Chromosome
group_3177	rpiB	ribose 5-phosphate isomerase B	Chromosome
aroC		chorismate synthase	Chromosome
ysdA		DUF1294 domain-containing protein	Chromosome
group_318	wcaA	glycosyltransferase family 2 protein	Chromosome
pstC		phosphate ABC transporter permease subunit PstC	Chromosome
DUF3021-domain-containing-protein		DUF3021 domain-containing protein	Chromosome
pabA		aminodeoxychorismate/anthranilate synthase component II	Chromosome
pepT		peptidase T	Chromosome
DUF917-domain-containing-protein		DUF917 domain-containing protein	Chromosome
kdpC		Potassium-transporting ATPase KdpC subunit	Chromosome
flgD		flagellar basal body rod modification protein	Chromosome
ylbG		UPF0298 protein lwe2074	Chromosome
mntC		Manganese transport system membrane protein MntC	Chromosome
group_3189	gatA	amidase	Chromosome
group_319	bglG	PTS sugar transporter subunit IIA	Chromosome
gph		HAD family hydrolase	Chromosome
Lmo0937-family-membrane-protein		Lmo0937 family membrane protein	Chromosome
rplX		50S ribosomal protein L24	Chromosome
Uncharacterized-protein-Lmo0206		Uncharacterized protein Lmo0206	Chromosome
PTS-cellobiose-transporter-subunit-IIC		PTS cellobiose transporter subunit IIC	Chromosome
fabD		ACP S-malonyltransferase	Chromosome
group_3197	celC	PTS lactose/cellobiose transporter subunit IIA	Chromosome
atpB		F0F1 ATP synthase subunit A	Chromosome
moaD		molybdopterin converting factor subunit 1	Chromosome
group_320	cell surface protein	cell surface protein	Chromosome
group_3200	aRA1	aldo/keto reductase	Chromosome
ATP-synthase-delta-(OSCP)-subunit		ATP synthase delta (OSCP) subunit	Chromosome
group_3202	araJ	MFS transporter	Chromosome
group_3203	hypothetical protein	hypothetical protein	Chromosome
folD		bifunctional methylenetetrahydrofolate dehydrogenase/methenyltetrahydrofolate cyclohydrolase FolD	Chromosome
frsA		alpha/beta hydrolase	Chromosome
rplV		50S ribosomal protein L22	Chromosome
DUF871-domain-containing-protein		DUF871 domain-containing protein	Chromosome
ccmK		propanediol utilization protein	Chromosome
group_3209	fieF	transporter	Chromosome
group_321	crp	Crp/Fnr family transcriptional regulator	Chromosome
srlA		PTS sorbitol transporter subunit IIC	Chromosome
group_3211	pTR2	MFS transporter	Chromosome
mmcQ		YjbR	Chromosome
htpX		zinc metalloprotease HtpX	Chromosome
opuCD		Carnitine transport permease protein OpuCD	Chromosome
group_3215	uvrC	excinuclease ABC subunit UvrC	Chromosome
group_3216	glpR	DeoR family transcriptional regulator	Chromosome
mazG		nucleotide pyrophosphohydrolase	Chromosome
DUF2584-domain-containing-protein		DUF2584 domain-containing protein	Chromosome
nanE		Putative N-acetylmannosamine-6-phosphate 2-epimerase	Chromosome
group_3221	glnQ	amino acid ABC transporter ATP-binding protein	Chromosome
group_3222	spoVB	cell division protein	Chromosome
group_3223	glyoxalase/bleomycin resistance/extradiol dioxygenase family protein	glyoxalase/bleomycin resistance/extradiol dioxygenase family protein	Chromosome
yjgD		DUF1641 domain-containing protein	Chromosome
gldA		oxidoreductase	Chromosome
group_3226	hypothetical protein	hypothetical protein	Chromosome
group_3227	hypothetical protein	hypothetical protein	Chromosome
group_3228	bglB	6-phospho-beta-glucosidase	Chromosome
frvX		peptidase M28	Chromosome
hisD		Histidinol dehydrogenase	Chromosome
recQ		DNA helicase RecQ	Chromosome
elsH		endonuclease	Chromosome
fabF		beta-ketoacyl-ACP synthase II	Chromosome
flhB		flagellar type III secretion system protein FlhB	Chromosome
ppsR		Putative pyruvate, phosphate dikinase regulatory protein 2	Chromosome
DUF956-domain-containing-protein		DUF956 domain-containing protein	Chromosome
guaA		glutamine-hydrolyzing GMP synthase	Chromosome
accB		acetyl-CoA carboxylase biotin carboxyl carrier protein	Chromosome
group_3239	ompR	DNA-binding response regulator	Chromosome
group_3240	araJ	MFS transporter	Chromosome
ftsE		cell division ATP-binding protein FtsE	Chromosome
group_3242	marR	MarR family transcriptional regulator	Chromosome
group_3243	lysR	LysR family transcriptional regulator	Chromosome
groES		co-chaperone GroES	Chromosome
mnmG		tRNA uridine-5-carboxymethylaminomethyl(34) synthesis enzyme MnmG	Chromosome
rplL		50S ribosomal protein L7/L12	Chromosome
group_3247	arfB	creatinine amidohydrolase	Chromosome
group_3248	ptsN	PTS mannitol transporter subunit IIA	Chromosome
group_3249	bglB	6-phospho-beta-glucosidase	Chromosome
cobB		NAD-dependent protein deacylase	Chromosome
Lin2719-protein		Lin2719 protein	Chromosome
csgD		carbohydrate kinase	Chromosome
hyuA		hydantoinase subunit beta	Chromosome
group_3255	GNAT family N-acetyltransferase	GNAT family N-acetyltransferase	Chromosome
group_3256	Putative secreted protein	Putative secreted protein	Chromosome
mpg		DNA-3-methyladenine glycosylase	Chromosome
group_3258	nagC	ROK family protein	Chromosome
pyrB		aspartate carbamoyltransferase catalytic subunit	Chromosome
murB		UDP-N-acetylmuramate dehydrogenase	Chromosome
alkD		DNA alkylation repair protein	Chromosome
rplT		50S ribosomal protein L20	Chromosome
bepA		Tetratricopeptide repeat protein	Chromosome
xseB		exodeoxyribonuclease VII small subunit	Chromosome
manX		PTS mannose transporter subunit IIA	Chromosome
group_3267	hypothetical protein	hypothetical protein	Chromosome
ssuE		NADPH-dependent FMN reductase	Chromosome
DUF3188-domain-containing-protein		DUF3188 domain-containing protein	Chromosome
yesL		DUF624 domain-containing protein	Chromosome
group_3271	ygiN	antibiotic biosynthesis monooxygenase	Chromosome
Lin0676-protein		Lin0676 protein	Chromosome
group_3273	salY	ABC transporter permease	Chromosome
secG		preprotein translocase subunit SecG	Chromosome
scpB		SMC-Scp complex subunit ScpB	Chromosome
fra		iron chaperone	Chromosome
rny		ribonuclease Y	Chromosome
group_3278	hypothetical protein	hypothetical protein	Chromosome
group_3279	xRE	transcriptional regulator	Chromosome
cah		carbonic anhydrase	Chromosome
ywiB		DUF1934 domain-containing protein	Chromosome
dapD		2,3,4,5-tetrahydropyridine-2,6-dicarboxylate N-acetyltransferase	Chromosome
DUF1861-domain-containing-protein		DUF1861 domain-containing protein	Chromosome
group_3285	nagB	glucosamine-6-phosphate deaminase	Chromosome
iscR		transcriptional regulator	Chromosome
cydB		cytochrome d ubiquinol oxidase subunit II	Chromosome
group_3288	Putative membrane protein	Putative membrane protein	Chromosome
ylqF		ribosome biogenesis GTPase YlqF	Chromosome
gntR		GntR family transcriptional regulator	Chromosome
smpB		SsrA-binding protein SmpB	Chromosome
cvfB		DNA-binding protein	Chromosome
rpe		ribulose-phosphate 3-epimerase	Chromosome
ypjA		DUF1405 domain-containing protein	Chromosome
group_3294	nosY	ABC transporter permease	Chromosome
group_3295	hypothetical protein	hypothetical protein	Chromosome
sufC		Fe-S cluster assembly ATPase SufC	Chromosome
group_3297	hypothetical protein	hypothetical protein	Chromosome
leuD		3-isopropylmalate dehydratase small subunit	Chromosome
group_330	Rgg family transcriptional regulator	Rgg family transcriptional regulator	Chromosome
excinuclease		excinuclease	Chromosome
cobC		alpha-ribazole phosphatase	Chromosome
ydeE		AraC family transcriptional regulator	Chromosome
sipZ		type I signal peptidase SipZ	Chromosome
tyrA		prephenate dehydrogenase	Chromosome
yaaR		DUF327 domain-containing protein	Chromosome
UPF0309-protein-Lm4b_02611		UPF0309 protein Lm4b_02611	Chromosome
celA		PTS lactose transporter subunit IIBC	Chromosome
group_3309	hypothetical protein	hypothetical protein	Chromosome
Uncharacterized-phosphatase-YwpJ		Uncharacterized phosphatase YwpJ	Chromosome
tatD		hydrolase TatD	Chromosome
glnK		P-II family nitrogen regulator	Chromosome
group_3312	hypothetical protein	hypothetical protein	Chromosome
group_3313	norM	MATE family efflux transporter	Chromosome
mnhE		Na+/H+ antiporter subunit E	Chromosome
group_3315	fepC	ABC transporter ATP-binding protein	Chromosome
nadK1		NAD kinase	Chromosome
rsmC		16S rRNA methyltransferase	Chromosome
ybjT		NAD(P)-dependent oxidoreductase	Chromosome
trmD		tRNA (guanosine(37)-N1)-methyltransferase TrmD	Chromosome
group_332	ccmA	ABC transporter	Chromosome
WVELL-protein		WVELL protein	Chromosome
argS		arginine--tRNA ligase	Chromosome
group_3322	celB	PTS sugar transporter subunit IIC	Chromosome
ftsX		permease-like cell division protein FtsX	Chromosome
tesA		lipase	Chromosome
metX		homoserine O-acetyltransferase	Chromosome
tpiA		triose-phosphate isomerase	Chromosome
group_3327	cell surface protein	cell surface protein	Chromosome
group_3328	manY	PTS sorbose transporter subunit IIC	Chromosome
nagA		N-acetylglucosamine-6-phosphate deacetylase	Chromosome
fliR		flagellar type III secretion system protein FliR	Chromosome
group_3330	ybjT	NAD-dependent dehydratase	Chromosome
group_3331	hypothetical protein	hypothetical protein	Chromosome
group_3332	pstB	phosphate ABC transporter ATP-binding protein PstB	Chromosome
acnA		aconitate hydratase AcnA	Chromosome
rnhB		ribonuclease HII	Chromosome
group_3335	cof	Cof-type HAD-IIB family hydrolase	Chromosome
group_3336	menH	alpha/beta hydrolase	Chromosome
rpmA		50S ribosomal protein L27	Chromosome
group_3338	tauE	permease	Chromosome
pstS		phosphate ABC transporter substrate-binding protein	Chromosome
group_334	cell surface protein	cell surface protein	Chromosome
recU		Holliday junction resolvase RecU	Chromosome
cynX		MFS transporter	Chromosome
group_3342	serA	dehydrogenase	Chromosome
nlpA		methionine ABC transporter substrate-binding protein	Chromosome
hemE		uroporphyrinogen decarboxylase	Chromosome
pulG		type II secretion system protein	Chromosome
UPF0337-protein-LMOf2365_2190		UPF0337 protein LMOf2365_2190	Chromosome
rarA		recombinase RarA	Chromosome
group_3348	agaB	PTS fructose transporter subunit IIB	Chromosome
group_3349	marR	MarR family transcriptional regulator	Chromosome
lolE		ABC transporter ATP-binding protein	Chromosome
rpsH		30S ribosomal protein S8	Chromosome
yqeG		YqeG family HAD IIIA-type phosphatase	Chromosome
fadM		Putative acyl-CoA thioesterase YneP	Chromosome
group_3353	lolD	hemin ABC transporter ATP-binding protein	Chromosome
thiE		Thiamine-phosphate synthase	Chromosome
dat		D-amino-acid transaminase	Chromosome
ansA		asparaginase	Chromosome
argR		transcriptional regulator ArgR	Chromosome
DUF4064-domain-containing-protein		DUF4064 domain-containing protein	Chromosome
ytxK		SAM-dependent methyltransferase	Chromosome
mutM		DNA-formamidopyrimidine glycosylase	Chromosome
trpB		tryptophan synthase subunit beta	Chromosome
arfB		creatinine amidohydrolase	Chromosome
ruvB		Holliday junction branch migration DNA helicase RuvB	Chromosome
rplD		50S ribosomal protein L4	Chromosome
cobM,cobA,cbiF		cobalt-precorrin-4 methyltransferase	Chromosome
group_3366	hypothetical protein	hypothetical protein	Chromosome
yihA		ribosome biogenesis GTP-binding protein YihA/YsxC	Chromosome
ndk		nucleoside-diphosphate kinase	Chromosome
group_3369	ndh	FAD-dependent oxidoreductase	Chromosome
bile-acid-7-alpha-dehydratase		bile acid 7-alpha dehydratase	Chromosome
group_3370	tesA	lipase	Chromosome
Myocilin		Myocilin	Chromosome
eAL		EAL domain-containing protein	Chromosome
lytT		DNA-binding response regulator	Chromosome
group_3374	hypothetical protein	hypothetical protein	Chromosome
rpsP		30S ribosomal protein S16	Chromosome
arsC		ArsC family	Chromosome
qoxD		cytochrome aa3 quinol oxidase subunit IV	Chromosome
trmR		SAM-dependent methyltransferase	Chromosome
HU-family-DNA-binding-protein		HU family DNA-binding protein	Chromosome
lCB5		diacylglycerol kinase	Chromosome
thrC		threonine synthase	Chromosome
imidazolonepropionase		imidazolonepropionase	Chromosome
yfkK		UPF0435 protein LMHCC_0855	Chromosome
nadC		carboxylating nicotinate-nucleotide diphosphorylase	Chromosome
DUF2508-domain-containing-protein		DUF2508 domain-containing protein	Chromosome
Uncharacterized-protein-Lmo0209		Uncharacterized protein Lmo0209	Chromosome
azlD2		branched-chain amino acid transporter AzlD	Chromosome
rplO		50S ribosomal protein L15	Chromosome
terC		Arginine/ornithine antiporter ArcD	Chromosome
group_3389	bglG	transcription antiterminator	Chromosome
group_339	hypothetical protein	hypothetical protein	Chromosome
module-of-peptide-synthetase		module of peptide synthetase	Chromosome
group_3391	hypothetical protein	hypothetical protein	Chromosome
pdgA		peptidoglycan N-acetylglucosamine deacetylase PdgA	Chromosome
gpsB		cell division regulator GpsB	Chromosome
group_3394	ptsN	PTS sugar transporter subunit IIA	Chromosome
manY		PTS mannose/fructose/sorbose transporter subunit IIC	Chromosome
group_3396	hypothetical protein	hypothetical protein	Chromosome
paaI		thioesterase	Chromosome
cmk		(d)CMP kinase	Chromosome
ydaL		DUF2334 domain-containing protein	Chromosome
manZ		PTS mannose transporter subunit IID	Chromosome
group_3400	rpmF	50S ribosomal protein L32	Chromosome
group_3401	ptsN	PTS sugar transporter subunit IIA	Chromosome
pfkA		6-phosphofructokinase	Chromosome
group_3403	cof	Cof-type HAD-IIB family hydrolase	Chromosome
pth		aminoacyl-tRNA hydrolase	Chromosome
nusA		transcription termination/antitermination protein NusA	Chromosome
group_3406	nagC	ROK family protein	Chromosome
fba		ketose-bisphosphate aldolase	Chromosome
ATP-synthase-subunit-I		ATP synthase subunit I	Chromosome
iolB		5-deoxy-glucuronate isomerase	Chromosome
msrC		GAF domain-containing protein	Chromosome
phoE		histidine phosphatase family protein	Chromosome
group_3413	flgJ	N-acetylmuramoyl-L-alanine amidase	Chromosome
pduD		propanediol dehydratase	Chromosome
ndh		NADH dehydrogenase FAD-containing subunit	Chromosome
Nucleoid-associated-protein		Nucleoid-associated protein	Chromosome
folB		dihydroneopterin aldolase	Chromosome
lpeA		lipoprotein promoting cell invasion	Chromosome
group_3420	soxR	multidrug transporter	Chromosome
DUF1033-domain-containing-protein		DUF1033 domain-containing protein	Chromosome
UPF0309-protein-lmo0025		UPF0309 protein lmo0025	Chromosome
rnpA		ribonuclease P protein component	Chromosome
arcC		carbamate kinase	Chromosome
yceI		YceI domain-containing protein	Chromosome
hinT		HIT family protein	Chromosome
GRAM-domain-containing-protein		GRAM domain-containing protein	Chromosome
argC		N-acetyl-gamma-glutamyl-phosphate reductase	Chromosome
winged-helix-DNA-binding-domain-containing-protein		winged helix DNA-binding domain-containing protein	Chromosome
lysP		gamma-aminobutyrate permease	Chromosome
group_3430	hypothetical protein	hypothetical protein	Chromosome
nnrD		ADP-dependent (S)-NAD(P)H-hydrate dehydratase	Chromosome
group_3432	sgaB	PTS ascorbate transporter subunit IIB	Chromosome
tcsA		CD4+ T-cell-stimulating antigen	Chromosome
group_3434	ccmL	ethanolamine utilization protein EutN	Chromosome
TetR/AcrR-family-transcriptional-regulator		TetR/AcrR family transcriptional regulator	Chromosome
rpsJ		30S ribosomal protein S10	Chromosome
group_3437	celC	PTS lactose/cellobiose transporter subunit IIA	Chromosome
celF		6-phospho-beta-glucosidase	Chromosome
group_3439	hypothetical protein	hypothetical protein	Chromosome
potA		Spermidine/putrescine import ATP-binding protein PotA	Chromosome
DUF1700-domain-containing-protein		DUF1700 domain-containing protein	Chromosome
fusA		elongation factor G	Chromosome
rarD		EamA family transporter RarD	Chromosome
group_3443	ylbF	YlbF/YmcA family competence regulator	Chromosome
fliI		flagellar protein export ATPase FliI	Chromosome
czcD		cation transporter	Chromosome
cheR		Chemotaxis protein methyltransferase	Chromosome
yjdI		Fer4-19 domain-containing protein	Chromosome
pduO		ATP:cob(I)alamin adenosyltransferase	Chromosome
leuA		2-isopropylmalate synthase	Chromosome
mtnN		5'-methylthioadenosine/adenosylhomocysteine nucleosidase	Chromosome
dgkA		diacylglycerol kinase	Chromosome
rpmB		50S ribosomal protein L28	Chromosome
group_3453	ygiN	antibiotic biosynthesis monooxygenase	Chromosome
group_3454	tdh	galactitol-1-phosphate 5-dehydrogenase	Chromosome
hemL		glutamate-1-semialdehyde 2,1-aminomutase	Chromosome
DUF4866-domain-containing-protein		DUF4866 domain-containing protein	Chromosome
dhaM-1		PEP-dependent dihydroxyacetone kinase 1, phosphoryl donor subunit DhaM	Chromosome
group_3458	celA	PTS sugar transporter subunit IIB	Chromosome
yggS		YggS family pyridoxal phosphate enzyme	Chromosome
nptA		sodium-dependent phosphate transporter	Chromosome
tpp15		FMN-binding protein	Chromosome
group_3461	ompR	DNA-binding response regulator	Chromosome
ispE		4-(cytidine 5'-diphospho)-2-C-methyl-D-erythritol kinase	Chromosome
group_3463	rpoE	RNA polymerase factor sigma C	Chromosome
hxlR		transcriptional regulator	Chromosome
group_3465	marR	MarR family transcriptional regulator	Chromosome
RpiR-family-transcriptional-regulator		RpiR family transcriptional regulator	Chromosome
vip		surface adhesin Vip	Chromosome
argJ		bifunctional glutamate N-acetyltransferase/amino-acid acetyltransferase ArgJ	Chromosome
group_3469	hypothetical protein	hypothetical protein	Chromosome
nifJ		pyruvate:ferredoxin (flavodoxin) oxidoreductase	Chromosome
DUF898-domain-containing-protein		DUF898 domain-containing protein	Chromosome
nrnA		DHH family phosphoesterase	Chromosome
group_3472	wbbJ	maltose O-acetyltransferase	Chromosome
DUF1510-domain-containing-protein		DUF1510 domain-containing protein	Chromosome
rfbC		dTDP-4-dehydrorhamnose 3,5-epimerase	Chromosome
group_3475	atpC	F0F1 ATP synthase subunit epsilon	Chromosome
rpsL		30S ribosomal protein S12	Chromosome
group_3477	fepD	ABC transporter permease	Chromosome
acpS		Holo-[acyl-carrier-protein] synthase	Chromosome
eutS		propanediol utilization protein	Chromosome
group_3480	rpe	ribulose-phosphate 3-epimerase	Chromosome
mntR		transcriptional regulator MntR	Chromosome
group_3482	ydcZ	Arginine/ornithine antiporter ArcD	Chromosome
trmL		tRNA (uridine(34)/cytosine(34)/5-carboxymethylaminomethyluridine(34)-2'-O)-methyltransferase TrmL	Chromosome
rluA		RluA family pseudouridine synthase	Chromosome
ctaA		Heme A synthase	Chromosome
hMG1		hydroxymethylglutaryl-CoA reductase, degradative	Chromosome
pstA		phosphate ABC transporter permease PstA	Chromosome
group_3489	hypothetical protein	hypothetical protein	Chromosome
Diguanylate-phosphodiesterase		Diguanylate phosphodiesterase	Chromosome
NAD(P)-dependent-oxidoreductase		NAD(P)-dependent oxidoreductase	Chromosome
mdh		lactate dehydrogenase	Chromosome
group_3492	atpG	F0F1 ATP synthase subunit gamma	Chromosome
nupP		branched-chain amino acid ABC transporter permease	Chromosome
group_3494	rimL	GNAT family N-acetyltransferase	Chromosome
rapZ		RNase adapter RapZ	Chromosome
molybdenum-ABC-transporter-permease		molybdenum ABC transporter permease	Chromosome
sugar-ABC-transporter-permease		sugar ABC transporter permease	Chromosome
ssuD		LLM class flavin-dependent oxidoreductase	Chromosome
group_3499	rutF	Uncharacterized protein YwrF	Chromosome
rpsN		30S ribosomal protein S14	Chromosome
thiD		bifunctional hydroxymethylpyrimidine kinase/phosphomethylpyrimidine kinase	Chromosome
group_3502	celB	PTS cellobiose transporter subunit IIC	Chromosome
Putative-YvlA-protein		Putative YvlA protein	Chromosome
group_3504	bglG	PTS fructose transporter subunit IIA	Chromosome
Lin2088-protein		Lin2088 protein	Chromosome
dppD		peptide ABC transporter ATP-binding protein	Chromosome
Lmo0087-protein		Lmo0087 protein	Chromosome
WxL-domain-containing-protein		WxL domain-containing protein	Chromosome
group_351	ugpE	sugar ABC transporter permease	Chromosome
group_3510	ydeE	AraC family transcriptional regulator	Chromosome
trpC		indole-3-glycerol phosphate synthase TrpC	Chromosome
whiA		DNA-binding protein WhiA	Chromosome
yehR		Uncharacterized lipoprotein Lmo0207	Chromosome
Inhibitor-of-apoptosis-promoting-Bax1		Inhibitor of apoptosis-promoting Bax1	Chromosome
frwB		PTS fructose transporter subunit IIB	Chromosome
group_3516	rpe	ribulose-phosphate 3-epimerase	Chromosome
group_3517	hypothetical protein	hypothetical protein	Chromosome
group_3518	nagB	glucosamine-6-phosphate deaminase	Chromosome
group_3519	hypothetical protein	hypothetical protein	Chromosome
phnA		alkylphosphonate utilization protein	Chromosome
group_3521	ptsN	PTS mannose transporter subunit IIAB	Chromosome
frmB		esterase	Chromosome
group_3523	glpR	DeoR/GlpR transcriptional regulator	Chromosome
PepSY-domain-containing-protein		PepSY domain-containing protein	Chromosome
pta		phosphate acetyltransferase	Chromosome
group_3527	araJ	MFS transporter	Chromosome
potD		spermidine/putrescine ABC transporter substrate-binding protein	Chromosome
gloA		lactoylglutathione lyase	Chromosome
group_3530	peptidoglycan-binding protein	peptidoglycan-binding protein	Chromosome
group_3531	iscR	Rrf2 family transcriptional regulator	Chromosome
gcvT		glycine cleavage system aminomethyltransferase GcvT	Chromosome
group_3533	ptsN	PTS fructose transporter subunit IIA	Chromosome
ecfA2		energy-coupling factor ABC transporter ATP-binding protein	Chromosome
group_3535	hypothetical protein	hypothetical protein	Chromosome
ileS		isoleucine--tRNA ligase	Chromosome
ansP		amino acid permease	Chromosome
group_3538	hypothetical protein	hypothetical protein	Chromosome
fsa		fructose-6-phosphate aldolase	Chromosome
S4-domain-protein-YaaA		S4 domain protein YaaA	Chromosome
group_3541	menH	2-succinyl-6-hydroxy-2,4-cyclohexadiene-1-carboxylate synthase	Chromosome
nfnB		NADPH-dependent oxidoreductase	Chromosome
rpsU		30S ribosomal protein S21	Chromosome
fbp		Fructose-1,6-bisphosphatase class 3	Chromosome
hemH		ferrochelatase	Chromosome
molybdenum-cofactor-guanylyltransferase		molybdenum cofactor guanylyltransferase	Chromosome
yozE		UPF0346 protein Lm4b_01873	Chromosome
lntA		Listeria nuclear targeted protein A	Chromosome
pyrR		bifunctional pyr operon transcriptional regulator/uracil phosphoribosyltransferase PyrR	Chromosome
cbiC		cobalt-precorrin-8 methylmutase	Chromosome
Ethanolamine-utilization-protein		Ethanolamine utilization protein	Chromosome
group_3552	frvX	peptidase M28	Chromosome
group_3553	rimL	N-acetyltransferase	Chromosome
group_3554	chbG	chitin disaccharide deacetylase	Chromosome
Alpha/beta-hydrolase		Alpha/beta hydrolase	Chromosome
yidA		sugar-phosphatase	Chromosome
group_3557	nfnB	nitroreductase	Chromosome
rplR		50S ribosomal protein L18	Chromosome
glpP		glycerol-3-phosphate responsive antiterminator GlpP	Chromosome
yciA		acyl-CoA thioesterase	Chromosome
group_3562	degV	DegV domain-containing protein lin1977	Chromosome
hslV		ATP-dependent protease subunit HslV	Chromosome
rnmV		ribonuclease M5	Chromosome
Purine-nucleoside-phosphorylase		Purine nucleoside phosphorylase	Chromosome
DUF1798-domain-containing-protein		DUF1798 domain-containing protein	Chromosome
glmU		bifunctional UDP-N-acetylglucosamine diphosphorylase/glucosamine-1-phosphate N-acetyltransferase GlmU	Chromosome
group_3568	marR	MarR family transcriptional regulator	Chromosome
group_3569	acoB	alpha-ketoacid dehydrogenase subunit beta	Chromosome
htpG		HSP90 family protein	Chromosome
group_3570	hypothetical protein	hypothetical protein	Chromosome
cvpA		colicin V synthesis protein	Chromosome
tatC		twin-arginine translocase subunit TatC	Chromosome
rplM		50S ribosomal protein L13	Chromosome
group_3574	fliN	flagellar motor switch protein	Chromosome
group_3575	fldA	flavodoxin	Chromosome
rimI		N-acetyltransferase	Chromosome
cysK		cysteine synthase A	Chromosome
sdhA		flavocytochrome c	Chromosome
cbiQ		energy-coupling factor ABC transporter transmembrane protein	Chromosome
comEC		MBL fold protein	Chromosome
deoB		phosphopentomutase	Chromosome
mscS		mechanosensitive ion channel protein	Chromosome
cBS		transcriptional repressor CcpN	Chromosome
niaR		transcription repressor NadR	Chromosome
rpiR		MurR/RpiR family transcriptional regulator	Chromosome
moaA		GTP 3',8-cyclase MoaA	Chromosome
yloU		Asp23/Gls24 family envelope stress response protein	Chromosome
DUF6530-domain-containing-protein		DUF6530 domain-containing protein	Chromosome
gpmI		2,3-bisphosphoglycerate-independent phosphoglycerate mutase	Chromosome
rdgB		XTP/dITP diphosphatase	Chromosome
yajC		preprotein translocase subunit YajC	Chromosome
hepT		heptaprenyl diphosphate synthase component II	Chromosome
group_3592	nagE	PTS glucose transporter subunit IIA	Chromosome
miaA		tRNA (adenosine(37)-N6)-dimethylallyltransferase MiaA	Chromosome
aroF,aroA,pheA		bifunctional 3-deoxy-7-phosphoheptulonate synthase/chorismate mutase	Chromosome
pheS		phenylalanine--tRNA ligase subunit alpha	Chromosome
phoU		phosphate signaling complex protein PhoU	Chromosome
emrE		QacE family quaternary ammonium compound efflux SMR transporter	Chromosome
deoC		deoxyribose-phosphate aldolase	Chromosome
clpE		ATP-dependent protease	Chromosome
rpsI		30S ribosomal protein S9	Chromosome
hemD		uroporphyrinogen-III synthase	Chromosome
group_3602	nifS	cysteine desulfurase NifS	Chromosome
yjbI		Lmo0077 protein	Chromosome
aF2118		CBS domain-containing protein	Chromosome
cutC		copper homeostasis protein CutC	Chromosome
group_3606	hisJ	histidinol-phosphatase HisJ	Chromosome
btuE		glutathione peroxidase	Chromosome
group_3608	yhcF	GntR family transcriptional regulator	Chromosome
fepC		iron ABC transporter ATP-binding protein	Chromosome
gbuA		Glycine betaine/carnitine transport ATP-binding protein GbuA	Chromosome
hfq		RNA chaperone Hfq	Chromosome
group_3611	ABC transporter permease	ABC transporter permease	Chromosome
rpsZ		type Z 30S ribosomal protein S14	Chromosome
serA		3-phosphoglycerate dehydrogenase	Chromosome
ugpE		sugar ABC transporter permease	Chromosome
nrdR		transcriptional regulator NrdR	Chromosome
fni		type 2 isopentenyl-diphosphate Delta-isomerase	Chromosome
group_3617	corA	magnesium transporter	Chromosome
ilvN		acetolactate synthase small subunit	Chromosome
nusB		transcription antitermination factor NusB	Chromosome
yccC		Fusaric acid resistance protein-like	Chromosome
thiN		thiamine diphosphokinase	Chromosome
group_3621	ccmA	ABC transporter	Chromosome
cobI		cobalt-factor II C(20)-methyltransferase	Chromosome
folE		GTP cyclohydrolase I FolE	Chromosome
rpsM		30S ribosomal protein S13	Chromosome
trpS		tryptophan--tRNA ligase	Chromosome
ubiG		class I SAM-dependent methyltransferase	Chromosome
prmA		50S ribosomal protein L11 methyltransferase	Chromosome
def		peptide deformylase	Chromosome
group_3629	sgcC	PTS galactitol transporter subunit IIC	Chromosome
group_3630	soxR	MerR family transcriptional regulator	Chromosome
group_3631	celA	PTS sugar transporter subunit IIB	Chromosome
group_3632	ugpB	ABC transporter substrate-binding protein	Chromosome
group_3633	sgaB	PTS galactitol transporter subunit IIB	Chromosome
cspD		cold-shock protein CspD	Chromosome
group_3637	hypothetical protein	hypothetical protein	Chromosome
Putative-secreted-protein		Putative secreted protein	Chromosome
atpG		F0F1 ATP synthase subunit gamma	Chromosome
group_364	ftsW	cell division protein FtsW	Chromosome
rplP		50S ribosomal protein L16	Chromosome
group_3641	marR	MarR family transcriptional regulator	Chromosome
pflA		pyruvate formate-lyase-activating protein	Chromosome
mmsB		oxidoreductase	Chromosome
group_3644	celA	PTS sugar transporter subunit IIB	Chromosome
hisI		phosphoribosyl-AMP cyclohydrolase	Chromosome
rpmD		50S ribosomal protein L30	Chromosome
uspA		universal stress protein UspA	Chromosome
group_3648	soxR	MerR family transcriptional regulator	Chromosome
rpoZ		DNA-directed RNA polymerase subunit omega	Chromosome
group_365	fepB	ABC transporter substrate-binding protein	Chromosome
moaE		molybdenum cofactor biosynthesis protein E	Chromosome
group_3651	hypothetical protein	hypothetical protein	Chromosome
group_3652	aspB	aspartate aminotransferase	Chromosome
yajL		protease	Chromosome
proC		pyrroline-5-carboxylate reductase	Chromosome
group_3655	celA	PTS sugar transporter subunit IIB	Chromosome
ldh1		L-lactate dehydrogenase	Chromosome
ecfT1		Energy-coupling factor transporter transmembrane protein EcfT 1	Chromosome
comP		sensor histidine kinase	Chromosome
tagB		teichoic acid biosynthesis protein B	Chromosome
group_3660	gloA	glyoxalase/bleomycin resistance/extradiol dioxygenase family protein	Chromosome
panD		aspartate 1-decarboxylase	Chromosome
group_3662	ptsN	PTS fructose transporter subunit IIA	Chromosome
gloB		MBL fold metallo-hydrolase	Chromosome
menH		alpha/beta hydrolase	Chromosome
phoH		phosphate starvation-inducible protein PhoH	Chromosome
ysxB		ribosomal-processing cysteine protease Prp	Chromosome
plsY		glycerol-3-phosphate 1-O-acyltransferase PlsY	Chromosome
fecE		Fe(3+)-dicitrate ABC transporter ATP-binding protein	Chromosome
group_3670	deoR	RNA polymerase subunit sigma-70	Chromosome
dnaN		DNA polymerase III subunit beta	Chromosome
group_3672	yvaK	esterase	Chromosome
carA		carbamoyl phosphate synthase small subunit	Chromosome
ylaN		UPF0358 protein LMOf2365_1087	Chromosome
rsuA		16S rRNA pseudouridine(516) synthase	Chromosome
fabL		enoyl-[acyl-carrier-protein] reductase FabL	Chromosome
group_3677	ccmA	ABC transporter ATP-binding protein	Chromosome
argH		argininosuccinate lyase	Chromosome
yozB		DUF420 domain-containing protein	Chromosome
Lin1093-protein		Lin1093 protein	Chromosome
argB		Acetylglutamate kinase	Chromosome
rplN		50S ribosomal protein L14	Chromosome
yceD		DNA-binding protein	Chromosome
cbiN		energy-coupling factor ABC transporter substrate-binding protein	Chromosome
murF		UDP-N-acetylmuramoyl-tripeptide--D-alanyl-D-alanine ligase	Chromosome
group_3685	acrR	TetR family transcriptional regulator	Chromosome
rpmC		50S ribosomal protein L29	Chromosome
rpmE2		type B 50S ribosomal protein L31	Chromosome
thiI		putative tRNA sulfurtransferase	Chromosome
proG		pyrroline-5-carboxylate reductase ProG	Chromosome
cydD		ABC transporter ATP-binding protein	Chromosome
lap		adhesion-mediating acetaldehyde/alcohol dehydrogenase LAP	Chromosome
purD		Phosphoribosylamine--glycine ligase	Chromosome
fmdA		acetamidase	Chromosome
group_3694	gloB	MBL fold metallo-hydrolase	Chromosome
group_3695	ompR	DNA-binding response regulator	Chromosome
ecsB		ABC transporter permease	Chromosome
protein-with-hydrophobic-anchor		protein with hydrophobic anchor	Chromosome
trpD		Anthranilate phosphoribosyltransferase	Chromosome
group_3699	Arginine/ornithine antiporter ArcD	Arginine/ornithine antiporter ArcD	Chromosome
pduC		propanediol dehydratase	Chromosome
group_3700	hypothetical protein	hypothetical protein	Chromosome
sufS		cysteine desulfurase	Chromosome
alpha-L-fucosidase		alpha-L-fucosidase	Chromosome
dbpA		ATP-dependent RNA helicase DbpA	Chromosome
salY		ABC transporter permease	Chromosome
rex		redox-sensing transcriptional repressor Rex	Chromosome
group_3706	ycjR	sugar phosphate isomerase	Chromosome
ydbT		Membrane protein	Chromosome
parE		DNA topoisomerase IV subunit B	Chromosome
rhaM		L-rhamnose mutarotase	Chromosome
group_3711	cof	hydrolase	Chromosome
endoglucanase		endoglucanase	Chromosome
pocR		transcriptional regulator	Chromosome
asnB		asparagine synthase (glutamine-hydrolyzing)	Chromosome
spoIVFB		site-2 protease family protein	Chromosome
galU		UTP--glucose-1-phosphate uridylyltransferase GalU	Chromosome
acetyl-coenzyme-A-synthetase		acetyl-coenzyme A synthetase	Chromosome
marR		MarR family transcriptional regulator	Chromosome
group_3719	manX	PTS mannose transporter subunit IID	Chromosome
group_372	lolE	ABC transporter permease	Chromosome
lgt		prolipoprotein diacylglyceryl transferase	Chromosome
group_3721	catE	ring-cleaving dioxygenase	Chromosome
bifunctional-tRNA-lysidine(34)-synthetase-TilS/hypoxanthine-phosphoribosyltransferase-HprT		bifunctional tRNA lysidine(34) synthetase TilS/hypoxanthine phosphoribosyltransferase HprT	Chromosome
ygaE		Aromatic acid exporter family member 1	Chromosome
phnP		MBL fold metallo-hydrolase	Chromosome
group_3725	hypothetical protein	hypothetical protein	Chromosome
thuA		trehalose utilization protein ThuA	Chromosome
golD		D-threitol dehydrogenase	Chromosome
yiiM		MOSC domain-containing protein	Chromosome
group_3729	eutG	propanediol utilization protein	Chromosome
polX		DNA polymerase/3'-5' exonuclease PolX	Chromosome
nagB		glucosamine-6-phosphate deaminase	Chromosome
group_3731	tesA	SGNH/GDSL hydrolase family protein	Chromosome
pdp,deoA		pyrimidine-nucleoside phosphorylase	Chromosome
cbiM		energy-coupling factor ABC transporter permease	Chromosome
group_3734	ushA	Cell wall protein Lmo0130	Chromosome
YneQ		YneQ	Chromosome
gltB		glutamate synthase large subunit	Chromosome
trkA		potassium transporter Trk	Chromosome
clcA		chloride channel protein	Chromosome
icd		NADP-dependent isocitrate dehydrogenase	Chromosome
mutS2		endonuclease MutS2	Chromosome
tauE		sulfite exporter TauE/SafE family protein	Chromosome
moaB		molybdenum cofactor biosynthesis protein	Chromosome
acoB		alpha-ketoacid dehydrogenase subunit beta	Chromosome
metN2		Methionine import ATP-binding protein MetN 2	Chromosome
cbiE		cobalt-precorrin-7 (C(5))-methyltransferase	Chromosome
coaA		type I pantothenate kinase	Chromosome
argD		acetylornithine transaminase	Chromosome
rnhC		ribonuclease HIII	Chromosome
prmC		peptide chain release factor N(5)-glutamine methyltransferase	Chromosome
rnjA		ribonuclease J	Chromosome
wzb		low molecular weight protein arginine phosphatase	Chromosome
glpK		glycerol kinase GlpK	Chromosome
group_3752	glpF	aquaporin	Chromosome
yicC		Protein YicC	Chromosome
yfbR		hydrolase	Chromosome
thiF		molybdopterin biosynthesis protein MoeB	Chromosome
flgE		flagellar hook protein FlgE	Chromosome
acrA		HlyD family secretion protein	Chromosome
ung1		uracil-DNA glycosylase	Chromosome
dedA		alkaline phosphatase	Chromosome
fliG		flagellar motor switch protein FliG	Chromosome
vanZ		VanZ family protein	Chromosome
hP0602		DNA repair protein	Chromosome
group_3765	tACO1	YebC/PmpR family DNA-binding transcriptional regulator	Chromosome
ubiE		SAM-dependent methyltransferase	Chromosome
gINS		DUF1048 domain-containing protein	Chromosome
essB		type VII secretion protein EssB	Chromosome
pcrB		heptaprenylglyceryl phosphate synthase	Chromosome
ald		alanine dehydrogenase	Chromosome
group_3772	cps2a	transcriptional regulator	Chromosome
qoxA		cytochrome aa3 quinol oxidase subunit II	Chromosome
zurR		transcriptional regulator ZurR	Chromosome
yabR		S1 domain-containing RNA-binding protein	Chromosome
motA		flagellar motor stator protein MotA	Chromosome
tdk		thymidine kinase	Chromosome
diol-dehydratase-reactivase-subunit-alpha		diol dehydratase reactivase subunit alpha	Chromosome
dinG		ATP-dependent DNA helicase DinG	Chromosome
tgt		tRNA guanosine(34) transglycosylase Tgt	Chromosome
ydbS		bPH-2 domain-containing protein	Chromosome
group_3782	cell surface protein	cell surface protein	Chromosome
coaE		dephospho-CoA kinase	Chromosome
polA		DNA polymerase I	Chromosome
yobD		DUF986 domain-containing protein	Chromosome
aroB		3-dehydroquinate synthase	Chromosome
rnfC		propanediol utilization protein	Chromosome
group_3788	purR	pur operon repressor	Chromosome
group_3789	ompR	DNA-binding response regulator	Chromosome
atpA1		F0F1 ATP synthase subunit alpha	Chromosome
ugpA		sugar ABC transporter permease	Chromosome
resuscitation-promoting-factor		resuscitation-promoting factor	Chromosome
group_3793	rimL	N-acetyltransferase	Chromosome
mreC		rod shape-determining protein MreC	Chromosome
rplK		50S ribosomal protein L11	Chromosome
purL		phosphoribosylformylglycinamidine synthase subunit PurL	Chromosome
group_3797	ptsN	PTS mannose transporter subunit IIAB	Chromosome
queT		QueT transporter	Chromosome
glycoside-transferase		glycoside transferase	Chromosome
group_3800	rimL	GNAT family N-acetyltransferase	Chromosome
group_3801	amyA	glucohydrolase	Chromosome
group_3802	purR	LacI family transcriptional regulator	Chromosome
fliM		flagellar motor switch protein FliM	Chromosome
Immunity-protein-26		Immunity protein 26	Chromosome
group_3805	lysR	LysR family transcriptional regulator	Chromosome
dut		dUTPase	Chromosome
coaD		pantetheine-phosphate adenylyltransferase	Chromosome
group_3808	yrpB	enoyl-[acyl-carrier-protein] reductase FabK	Chromosome
group_3809	lolD	macrolide ABC transporter ATP-binding protein	Chromosome
citZ		citrate synthase	Chromosome
group_3811	hisM	polar amino acid ABC transporter permease	Chromosome
azoR1		FMN-dependent NADH:quinone oxidoreductase 1	Chromosome
mnmA		tRNA 2-thiouridine(34) synthase MnmA	Chromosome
ecfT		Energy-coupling factor transporter transmembrane protein EcfT	Chromosome
group_3815	aTH1	glycoside hydrolase family 65 protein	Chromosome
group_3816	araJ	MFS transporter	Chromosome
group_3817	adhE	aldehyde dehydrogenase EutE	Chromosome
group_3818	purR	LacI family transcriptional regulator	Chromosome
trpF		phosphoribosylanthranilate isomerase	Chromosome
ligA		NAD-dependent DNA ligase LigA	Chromosome
nosY		ABC transporter permease	Chromosome
gatB		Asp-tRNA(Asn)/Glu-tRNA(Gln) amidotransferase subunit GatB	Chromosome
topA		type I DNA topoisomerase	Chromosome
prfC		peptide chain release factor 3	Chromosome
group_3825	hypothetical protein	hypothetical protein	Chromosome
ypmS		DUF2140 domain-containing protein	Chromosome
pncA		nicotinamidase	Chromosome
spoU		RNA methyltransferase	Chromosome
yaeI		metallophosphoesterase	Chromosome
group_3830	nagE	PTS beta-glucoside transporter subunit IIABC	Chromosome
mnhG		monovalent cation/H(+) antiporter subunit G	Chromosome
group_3832	manA	mannose-6-phosphate isomerase, class I	Chromosome
nrdD		anaerobic ribonucleoside-triphosphate reductase	Chromosome
tktA2		transketolase	Chromosome
group_3835	nagE	PTS beta-glucoside transporter subunit IIABC	Chromosome
treC		alpha,alpha-phosphotrehalase	Chromosome
yfcH		epimerase	Chromosome
nifS		cysteine desulfurase NifS	Chromosome
group_3840	soxR	MerR family transcriptional regulator	Chromosome
fabG		3-ketoacyl-ACP reductase	Chromosome
ydhJ		HD domain-containing protein	Chromosome
mnhB		Na+/H+ antiporter subunit A	Chromosome
ybcI		metal-dependent hydrolase	Chromosome
sppA		signal peptide peptidase SppA	Chromosome
liaF		DUF2154 domain-containing protein	Chromosome
rplF		50S ribosomal protein L6	Chromosome
group_3848	bglG	PTS sugar transporter subunit IIA	Chromosome
mtlA		PTS mannitol transporter subunit IIBC	Chromosome
inlC		class 3 internalin InlC	Chromosome
ffh		signal recognition particle protein	Chromosome
flgB		flagellar basal body rod protein FlgB	Chromosome
group_3853	mviM	gfo/Idh/MocA family oxidoreductase	Chromosome
group_3854	hypothetical protein	hypothetical protein	Chromosome
group_3855	pflB	formate C-acetyltransferase	Chromosome
menD		2-succinyl-5-enolpyruvyl-6-hydroxy-3-cyclohexene-1-carboxylic-acid synthase	Chromosome
sipX		type I signal peptidase SipX	Chromosome
racE		glutamate racemase	Chromosome
thyA		thymidylate synthase	Chromosome
group_3860	flgJ	GW domain-containing glycosaminoglycan-binding protein	Chromosome
Putative-ABC-transporter-type-IV		Putative ABC-transporter type IV	Chromosome
pgmB		beta-phosphoglucomutase	Chromosome
group_3864	fepD	iron ABC transporter permease	Chromosome
DUF2507-domain-containing-protein		DUF2507 domain-containing protein	Chromosome
pheA		prephenate dehydratase	Chromosome
galM		LACX protein	Chromosome
group_3868	comEC	competence protein ComEC	Chromosome
pyrD		dihydroorotate dehydrogenase	Chromosome
glyQ		glycine--tRNA ligase subunit alpha	Chromosome
group_3871	pdxI	aldo/keto reductase	Chromosome
purN		phosphoribosylglycinamide formyltransferase	Chromosome
ribC		FAD synthetase	Chromosome
cwlO1		peptidase P60	Chromosome
hisM		cysteine ABC transporter permease	Chromosome
nusG		transcription termination/antitermination protein NusG	Chromosome
ltrA		low temperature requirement protein A	Chromosome
eutJ		ethanolamine utilization protein EutJ	Chromosome
hisZ		ATP phosphoribosyltransferase regulatory subunit	Chromosome
group_3880	ackA1	Acetate kinase 1	Chromosome
potB		spermidine/putrescine ABC transporter permease	Chromosome
fmt		methionyl-tRNA formyltransferase	Chromosome
exoIX		flap endonuclease	Chromosome
group_3884	ytoI	IMP dehydrogenase	Chromosome
idi		Uncharacterized Nudix hydrolase lmo0368	Chromosome
DUF1149-domain-containing-protein		DUF1149 domain-containing protein	Chromosome
mvk		mevalonate kinase	Chromosome
spo0J		chromosome partitioning protein ParB	Chromosome
ftsL		cell division protein FtsL	Chromosome
mraW		rRNA methyltransferase	Chromosome
group_3892	Putative membrane protein	Putative membrane protein	Chromosome
ackA1		Acetate kinase 1	Chromosome
group_3894	dacC	D-alanyl-D-alanine carboxypeptidase	Chromosome
adhE		acetaldehyde dehydrogenase (acetylating)	Chromosome
tmk		dTMP kinase	Chromosome
group_3897	ydiL	CPBP family intramembrane metalloprotease	Chromosome
Lin0427-protein		Lin0427 protein	Chromosome
group_3899	phnB	VOC family protein	Chromosome
yitT		Uncharacterised 5xTM membrane BCR, YitT family COG1284	Chromosome
pyrF		orotidine-5'-phosphate decarboxylase	Chromosome
group_3901	celB	PTS lactose transporter subunit IIC	Chromosome
topB		DNA topoisomerase III	Chromosome
ybeY		rRNA maturation RNase YbeY	Chromosome
ispA		geranyl transferase	Chromosome
groL		chaperonin GroEL	Chromosome
group_3906	padR	PadR family transcriptional regulator	Chromosome
yoqJ		UPF0398 protein Lm4b_01906	Chromosome
cafA		ribonuclease E	Chromosome
treR		trehalose operon repressor	Chromosome
DUF1254-domain-containing-protein		DUF1254 domain-containing protein	Chromosome
DUF3267-domain-containing-protein		DUF3267 domain-containing protein	Chromosome
group_3912	mngB	alpha-mannosidase	Chromosome
hemG		protoporphyrinogen oxidase	Chromosome
mgsA		methylglyoxal synthase	Chromosome
ftsB		cell division protein DIVIC	Chromosome
buk		butyrate kinase	Chromosome
hisG		ATP phosphoribosyltransferase	Chromosome
group_3918	nagB	glucosamine-6-phosphate deaminase	Chromosome
yhiN		NAD(FAD)-utilizing dehydrogenase	Chromosome
group_392	pldB	alpha/beta hydrolase	Chromosome
fucI		fucose isomerase	Chromosome
group_3921	trxA	thioredoxin	Chromosome
wecB		UDP-N-acetylglucosamine 2-epimerase (non-hydrolyzing)	Chromosome
pitA		anion permease	Chromosome
tagD		glycerol-3-phosphate cytidylyltransferase	Chromosome
group_3925	nlpA	metal ABC transporter substrate-binding protein	Chromosome
group_3927	nagE	PTS beta-glucoside transporter subunit IIABC	Chromosome
sdaAA		L-serine ammonia-lyase, iron-sulfur-dependent, subunit alpha	Chromosome
ypfH		phospholipase	Chromosome
comFA		DNA/RNA helicase	Chromosome
pyrK		dihydroorotate dehydrogenase electron transfer subunit	Chromosome
ispD		2-C-methyl-D-erythritol 4-phosphate cytidylyltransferase	Chromosome
mobB		molybdopterin-guanine dinucleotide biosynthesis protein B	Chromosome
ade		adenine deaminase	Chromosome
group_3937	yjhB	DNA mismatch repair protein MutT	Chromosome
eutA		ethanolamine ammonia-lyase reactivating factor EutA	Chromosome
gmk		guanylate kinase	Chromosome
glnA		type I glutamate--ammonia ligase	Chromosome
group_3940	phoE	histidine phosphatase family protein	Chromosome
eno		phosphopyruvate hydratase	Chromosome
ECF-transporter-S-component		ECF transporter S component	Chromosome
group_3943	menH	alpha/beta hydrolase	Chromosome
tadA		tRNA adenosine(34) deaminase TadA	Chromosome
heptaprenyl-diphosphate-synthase		heptaprenyl diphosphate synthase	Chromosome
rbfA		30S ribosome-binding factor RbfA	Chromosome
group_3947	emrE	ligand-binding protein SH3	Chromosome
amyA		alpha-amylase	Chromosome
group_3949	ypfH	phospholipase	Chromosome
polC		PolC-type DNA polymerase III	Chromosome
group_3950	cof	Cof-type HAD-IIB family hydrolase	Chromosome
fliD		flagellar hook-associated protein 2	Chromosome
group_3952	aRA1	aldo/keto reductase	Chromosome
yuzD		DUF1462 domain-containing protein	Chromosome
group_3954	cof	Cof-type HAD-IIB family hydrolase	Chromosome
group_3955	ABC transporter ATP-binding protein	ABC transporter ATP-binding protein	Chromosome
xerC		tyrosine recombinase XerC	Chromosome
group_3958	mviM	oxidoreductase	Chromosome
metG		methionine--tRNA ligase	Chromosome
ribCF		bifunctional riboflavin kinase/FAD synthetase	Chromosome
YxeA-family-protein		YxeA family protein	Chromosome
fepB		ABC transporter substrate-binding protein	Chromosome
purK		5-(carboxyamino)imidazole ribonucleotide synthase	Chromosome
rplI		50S ribosomal protein L9	Chromosome
rsmA		16S rRNA (adenine(1518)-N(6)/adenine(1519)-N(6))-dimethyltransferase RsmA	Chromosome
ybbK		DUF523 domain-containing protein	Chromosome
yxeA		DUF1093 domain-containing protein	Chromosome
group_3967	hypothetical protein	hypothetical protein	Chromosome
group_3969	pitA	anion permease	Chromosome
yhcF		GntR family transcriptional regulator	Chromosome
group_3973	nagE	PTS beta-glucoside transporter subunit EIIBCA	Chromosome
yigB		HAD family hydrolase	Chromosome
hisC		histidinol-phosphate transaminase	Chromosome
php		phosphotriesterase-related protein	Chromosome
group_3977	salY	ABC transporter permease	Chromosome
fbpA		Rqc2 family fibronectin-binding protein FbpA	Chromosome
spoT		phosphohydrolase	Chromosome
group_398	pepP	peptidase M24 family protein	Chromosome
lde		multidrug efflux MFS transporter Lde	Chromosome
betL		BCCT family glycine betaine transporter BetL	Chromosome
group_3982	ispA	heptaprenyl diphosphate synthase	Chromosome
group_3983	norM	MATE family efflux transporter	Chromosome
fldA		flavodoxin	Chromosome
spoVB		polysaccharide biosynthesis protein	Chromosome
group_3986	baeS	sensor histidine kinase	Chromosome
Lin0709-protein		Lin0709 protein	Chromosome
rhaT		EamA family transporter	Chromosome
yckC		RDD family	Chromosome
baeS		two-component sensor histidine kinase	Chromosome
yqxC		TlyA family rRNA (cytidine-2'-O)-methyltransferase	Chromosome
flhA		flagellar biosynthesis protein FlhA	Chromosome
metF		bifunctional homocysteine S-methyltransferase/methylenetetrahydrofolate reductase	Chromosome
group_3993	glxK	glycerate kinase	Chromosome
group_3994	kdpD	two-component sensor histidine kinase	Chromosome
yjjP		Putative threonine/serine exporter	Chromosome
group_3996	levR	PTS sugar transporter subunit IIA	Chromosome
treB		PTS trehalose transporter subunit IIBC	Chromosome
group_3998	qor	NADPH:quinone reductase	Chromosome
group_3999	aspB	aromatic amino acid aminotransferase	Chromosome
cinA		competence/damage-inducible protein A	Chromosome
DUF5105-domain-containing-protein		DUF5105 domain-containing protein	Chromosome
yIH1		YigZ family protein	Chromosome
group_4002	frwC	PTS fructose transporter subunit EIIC	Chromosome
group_4003	bglB	6-phospho-beta-glucosidase	Chromosome
celC		PTS lactose/cellobiose transporter subunit IIA	Chromosome
Putative-glycerol-transporter-Lin0368		Putative glycerol transporter Lin0368	Chromosome
group_4006	gloA	Glyoxalase family protein	Chromosome
pyk		pyruvate kinase	Chromosome
group_4008	transcriptional regulator	transcriptional regulator	Chromosome
golR		HTH-type transcriptional regulator GolR	Chromosome
group_4010	deoR	Sugar-bind domain-containing protein	Chromosome
group_4011	walK	cell wall metabolism sensor histidine kinase WalK	Chromosome
modF		molybdenum ABC transporter ATP-binding protein	Chromosome
aroD		3-dehydroquinate dehydratase	Chromosome
glcU		Putative sugar uptake protein lin0444	Chromosome
lieA		multidrug efflux ABC transporter ATP-binding protein LieA	Chromosome
ldh2		L-lactate dehydrogenase	Chromosome
group_4017	ulaA	PTS ascorbate transporter subunit IIC	Chromosome
group_4018	yitT	Uncharacterised 5xTM membrane BCR, YitT family COG1284	Chromosome
group_4019	metC	cystathionine beta-lyase	Chromosome
scpA		segregation/condensation protein A	Chromosome
ypiB		ReoY family proteolytic degradation factor	Chromosome
2-hydroxyglutaryl-CoA-dehydratase		2-hydroxyglutaryl-CoA dehydratase	Chromosome
hemC		hydroxymethylbilane synthase	Chromosome
hisH		imidazole glycerol phosphate synthase subunit HisH	Chromosome
ahpC		thioredoxin	Chromosome
group_4026	fabG	3-ketoacyl-ACP reductase	Chromosome
trmFO		FADH(2)-oxidizing methylenetetrahydrofolate--tRNA-(uracil(54)-C(5))-methyltransferase TrmFO	Chromosome
celB		PTS cellobiose transporter subunit IIC	Chromosome
aspB		pyridoxal phosphate-dependent aminotransferase	Chromosome
pflB		formate C-acetyltransferase	Chromosome
galE		UDP-glucose 4-epimerase GalE	Chromosome
gatA		Asp-tRNA(Asn)/Glu-tRNA(Gln) amidotransferase subunit GatA	Chromosome
lipoyl-[GcvH]:protein-N-lipoyltransferase		lipoyl-[GcvH]:protein N-lipoyltransferase	Chromosome
group_4033	celA	PTS sugar transporter subunit IIB	Chromosome
ycnI		DUF1775 domain-containing protein	Chromosome
nrdG		anaerobic ribonucleoside-triphosphate reductase activating protein	Chromosome
sapB		methyltransferase	Chromosome
group_4037	glmS	glucosamine--fructose-6-phosphate aminotransferase	Chromosome
ilvC		ketol-acid reductoisomerase	Chromosome
argF		ornithine carbamoyltransferase	Chromosome
mdrL		multidrug efflux MFS transporter MdrL	Chromosome
comFC		amidophosphoribosyltransferase	Chromosome
ilvB		pyruvate oxidase	Chromosome
group_4042	walK	sensor histidine kinase	Chromosome
group_4043	GNAT family N-acetyltransferase	GNAT family N-acetyltransferase	Chromosome
ftsH		ATP-dependent zinc metalloprotease FtsH	Chromosome
leuB		3-isopropylmalate dehydrogenase	Chromosome
ABC-transporter-permease		ABC transporter permease	Chromosome
DUF2316-domain-containing-protein		DUF2316 domain-containing protein	Chromosome
group_4048	fliN	flagellar motor switch protein FliN	Chromosome
group_4049	yobV	YafY family transcriptional regulator	Chromosome
paaJ		acetyl-CoA C-acyltransferase	Chromosome
dnaG		DNA primase	Chromosome
yaaN		Uncharacterized protein Lin2081	Chromosome
folK		2-amino-4-hydroxy-6-hydroxymethyldihydropteridine diphosphokinase	Chromosome
yqeH		ribosome biogenesis GTPase YqeH	Chromosome
sulP		SulP family inorganic anion transporter	Chromosome
group_4055	hisJ	glutamine ABC transporter permease	Chromosome
ion-transporter		ion transporter	Chromosome
ppsA		phosphoenolpyruvate synthase	Chromosome
group_4058	ydfJ	MMPL family	Chromosome
group_4059	ptsN	PTS fructose transporter subunit IIABC	Chromosome
perM		AI-2E family transporter	Chromosome
group_4060	celA	PTS sugar transporter subunit IIB	Chromosome
group_4061	transcriptional regulator	transcriptional regulator	Chromosome
ylxM		putative DNA-binding protein	Chromosome
iap,cwhA		P60 extracellular protein, invasion associated protein Iap	Chromosome
pknB		Stk1 family PASTA domain-containing Ser/Thr kinase	Chromosome
tACO1		YebC/PmpR family DNA-binding transcriptional regulator	Chromosome
atpA		F0F1 ATP synthase subunit alpha	Chromosome
dapF		diaminopimelate epimerase	Chromosome
cyclic-nucleotide-phosphodiesterase		cyclic nucleotide phosphodiesterase	Chromosome
arsB		arsenical efflux pump membrane protein ArsB	Chromosome
group_407	hypothetical protein	hypothetical protein	Chromosome
nha		Na(+)/H(+) antiporter subunit B	Chromosome
hisJ		ABC transporter permease	Chromosome
fAU1		5-formyltetrahydrofolate cyclo-ligase	Chromosome
trhO		rhodanese-related sulfurtransferase	Chromosome
dhaK		dihydroxyacetone kinase subunit DhaK	Chromosome
gvpP		YtxH domain-containing protein	Chromosome
hrcA		heat-inducible transcriptional repressor HrcA	Chromosome
ddpA		ABC transporter substrate-binding protein	Chromosome
thrS		threonine--tRNA ligase	Chromosome
DUF998-domain-containing-protein		DUF998 domain-containing protein	Chromosome
leuS		leucine--tRNA ligase	Chromosome
group_4081	tlyC	UPF0053 protein YugS	Chromosome
thrB		homoserine kinase	Chromosome
group_4083	yidC2	Membrane protein insertase YidC 2	Chromosome
lmo0610-family-class-1-internalin		lmo0610 family class 1 internalin	Chromosome
group_4085	mviM	gfo/Idh/MocA family oxidoreductase	Chromosome
htrA		serine protease HtrA	Chromosome
group_4087	amyA	sugar phosphorylase	Chromosome
rhaD		rhamnulose-1-phosphate aldolase	Chromosome
lpd		NAD(P)/FAD-dependent oxidoreductase	Chromosome
glmS		sugar isomerase	Chromosome
secA1		Protein translocase subunit SecA 1	Chromosome
agaB		PTS mannose transporter subunit EIIAB	Chromosome
gutQ		phosphosugar isomerase	Chromosome
fdhF		formate dehydrogenase subunit alpha	Chromosome
group_4095	hypothetical protein	hypothetical protein	Chromosome
sbcD		DNA repair exonuclease	Chromosome
group_4097	gGDEF	GGDEF domain-containing protein	Chromosome
yheB		UPF0754 membrane protein LMHCC_0318	Chromosome
group_4099	ccmK	propanediol utilization protein	Chromosome
asd		aspartate-semialdehyde dehydrogenase	Chromosome
nrdB		ribonucleotide-diphosphate reductase subunit beta	Chromosome
flgK		flagellar hook-associated protein FlgK	Chromosome
puuD		gamma-glutamyl-gamma-aminobutyrate hydrolase	Chromosome
ymcA		Control of competence regulator ComK, YlbF/YmcA	Chromosome
hemL2		glutamate-1-semialdehyde 2,1-aminomutase	Chromosome
vclB		putative heavy metal-binding protein	Chromosome
ywnB		NAD(P)-dependent oxidoreductase	Chromosome
hpf		Ribosome hibernation promotion factor	Chromosome
group_4108	rpe	ribulose-phosphate 3-epimerase	Chromosome
DUF1093-domain-containing-protein		DUF1093 domain-containing protein	Chromosome
prsA1		Foldase protein PrsA 1	Chromosome
group_4110	SMI1/KNR4 family protein	SMI1/KNR4 family protein	Chromosome
ptsN		PTS galactitol transporter subunit IIA	Chromosome
DUF1129-domain-containing-protein		DUF1129 domain-containing protein	Chromosome
group_4113	fabG	NAD(P)-dependent dehydrogenase	Chromosome
glycosyl-hydrolase-family-31		glycosyl hydrolase family 31	Chromosome
group_4115	nCS2	guanine permease	Chromosome
purE		5-(carboxyamino)imidazole ribonucleotide mutase	Chromosome
ccmL		ethanolamine utilization protein EutN	Chromosome
group_4118	ssuD	LLM class flavin-dependent oxidoreductase	Chromosome
queA		tRNA preQ1(34) S-adenosylmethionine ribosyltransferase-isomerase QueA	Chromosome
zurM		zinc ABC transporter permease ZurM	Chromosome
namA		NADPH dehydrogenase NamA	Chromosome
DUF4870-domain-containing-protein		DUF4870 domain-containing protein	Chromosome
eutL		ethanolamine utilization microcompartment protein EutL	Chromosome
pheT		phenylalanine--tRNA ligase subunit beta	Chromosome
tkt		transketolase	Chromosome
rplQ		50S ribosomal protein L17	Chromosome
qdoI		cupin domain-containing protein	Chromosome
yabA		DNA replication initiation control protein YabA	Chromosome
yrpB		enoyl-[acyl-carrier-protein] reductase FabK	Chromosome
cshB		DEAD-box ATP-dependent RNA helicase CshB	Chromosome
group_4130	nCS2	permease	Chromosome
group_4131	MFS transporter	MFS transporter	Chromosome
group_4133	acrR	TetR/AcrR family transcriptional regulator	Chromosome
gutM		transcriptional regulator	Chromosome
group_4135	manB	phospho-sugar mutase	Chromosome
dnaA		chromosomal replication initiator protein DnaA	Chromosome
lepA		translation elongation factor 4	Chromosome
group_4138	fepB	iron ABC transporter substrate-binding protein	Chromosome
srmB		ATP-dependent helicase	Chromosome
trmK		tRNA (adenine(22)-N(1))-methyltransferase TrmK	Chromosome
guaA1		GMP synthase	Chromosome
dinB		DNA polymerase IV	Chromosome
group_4142	purR	LacI family transcriptional regulator	Chromosome
obgE		GTPase ObgE	Chromosome
rpoB		DNA-directed RNA polymerase subunit beta	Chromosome
isdE		heme ABC transporter substrate-binding protein IsdE	Chromosome
group_4146	dppC	peptide ABC transporter permease	Chromosome
group_4147	lysR	LysR family transcriptional regulator	Chromosome
MarR-family-transcriptional-regulator		MarR family transcriptional regulator	Chromosome
tadD		TPR-5 domain-containing protein	Chromosome
rpoD		RNA polymerase sigma factor RpoD	Chromosome
rocR		sigma-54-dependent Fis family transcriptional regulator	Chromosome
transglycosylase		transglycosylase	Chromosome
yqeY		Ribosomal protein L11 methyltransferase	Chromosome
oca4		protein-tyrosine-phosphatase	Chromosome
eutT		cobalamin adenosyltransferase	Chromosome
flagellar-hook-protein		flagellar hook protein	Chromosome
ychF		redox-regulated ATPase YchF	Chromosome
mpl		zinc metalloproteinase Mpl	Chromosome
yfdV		AEC family transporter	Chromosome
group_4159	purR	LacI family transcriptional regulator	Chromosome
glyS		Glycine--tRNA ligase beta subunit	Chromosome
crp		Crp/Fnr family transcriptional regulator	Chromosome
rpoA		DNA-directed RNA polymerase subunit alpha	Chromosome
parA		sporulation initiation inhibitor Soj	Chromosome
xylB		gluconate kinase	Chromosome
yneR		Fe-S-biosyn domain-containing protein	Chromosome
group_4165	rpiR	RpiR family transcriptional regulator	Chromosome
group_4166	argE	Zn-dependent hydrolase	Chromosome
ccmA		ABC transporter ATP-binding protein	Chromosome
purH		bifunctional phosphoribosylaminoimidazolecarboxamide formyltransferase/IMP cyclohydrolase	Chromosome
moaC		cyclic pyranopterin monophosphate synthase MoaC	Chromosome
pepF		oligoendopeptidase	Chromosome
group_4170	manX	PTS fructose transporter subunit IIA	Chromosome
group_4171	rsuA	pseudouridine synthase	Chromosome
eda		aldolase	Chromosome
dapB		4-hydroxy-tetrahydrodipicolinate reductase	Chromosome
eutC		ethanolamine ammonia-lyase subunit EutC	Chromosome
group_4175	purR	LacI family transcriptional regulator	Chromosome
yecE		DUF72 domain-containing protein	Chromosome
uppS		isoprenyl transferase	Chromosome
recR		recombination mediator RecR	Chromosome
group_4179	yloV	Uncharacterised protein, DegV family COG1307	Chromosome
mltG		endolytic transglycosylase MltG	Chromosome
nth		endonuclease III	Chromosome
bioY		BioY family transporter	Chromosome
ycgQ		TIGR03943 family protein	Chromosome
yoaK		DUF1275 domain-containing protein	Chromosome
GAP-family-protein		GAP family protein	Chromosome
group_4185	WxL domain-containing protein	WxL domain-containing protein	Chromosome
catE		ring-cleaving dioxygenase	Chromosome
glycosyltransferase		glycosyltransferase	Chromosome
recD		ATP-dependent RecD-like DNA helicase	Chromosome
prs2		Putative ribose-phosphate pyrophosphokinase 2	Chromosome
alaS		alanine--tRNA ligase	Chromosome
rsmG		16S rRNA (guanine(527)-N(7))-methyltransferase RsmG	Chromosome
group_4192	DUF4064 domain-containing protein	DUF4064 domain-containing protein	Chromosome
rpsG		30S ribosomal protein S7	Chromosome
group_4195	ugpE	sugar ABC transporter permease	Chromosome
virB		ABC transporter ATP-binding protein VirB	Chromosome
rpsD		30S ribosomal protein S4	Chromosome
group_4198	abgB	amidohydrolase	Chromosome
oleate-hydratase		oleate hydratase	Chromosome
pldB		alpha/beta hydrolase	Chromosome
dnaI		primosomal protein DnaI	Chromosome
capA		capsular biosynthesis protein	Chromosome
hpt		hexose phosphate transporter Hpt	Chromosome
fapR		transcription factor FapR	Chromosome
fliF		flagellar M-ring protein FliF	Chromosome
zinc-ABC-transporter-substrate-binding-protein		zinc ABC transporter substrate-binding protein	Chromosome
M29-family-aminopeptidase-T		M29 family aminopeptidase T	Chromosome
cotS		phosphotransferase	Chromosome
gcvPB		aminomethyl-transferring glycine dehydrogenase subunit GcvPB	Chromosome
msrA		Peptide methionine sulfoxide reductase MsrA	Chromosome
group_421	spoT	(p)ppGpp synthetase	Chromosome
yadH		ABC transporter permease	Chromosome
group_4212	oppA	peptide ABC transporter substrate-binding protein	Chromosome
group_4213	uhpC	MFS transporter	Chromosome
ldcA		LD-carboxypeptidase	Chromosome
group_4215	folA	dihydrofolate reductase	Chromosome
eutB		ethanolamine ammonia lyase large subunit	Chromosome
yokD		AAC(3) family N-acetyltransferase	Chromosome
cydC		thiol reductant ABC exporter subunit CydC	Chromosome
group_4219	ccmA	ABC transporter ATP-binding protein	Chromosome
mreB		rod shape-determining protein	Chromosome
bglK		beta-glucoside kinase	Chromosome
tpiA2		putative triosephosphate isomerase 2	Chromosome
DUF6773-domain-containing-protein		DUF6773 domain-containing protein	Chromosome
tRNA-(Uracil-5-)-methyltransferase		tRNA (Uracil-5-)-methyltransferase	Chromosome
motB		flagellar motor protein MotB	Chromosome
recF		DNA replication/repair protein RecF	Chromosome
ushA		bifunctional metallophosphatase/5'-nucleotidase	Chromosome
lysS		lysine--tRNA ligase	Chromosome
group_4228	ompR	DNA-binding response regulator	Chromosome
group_4229	bglG	transcription antiterminator LicT	Chromosome
secY		preprotein translocase subunit SecY	Chromosome
natB		ABC transporter permease	Chromosome
tPR		putative UDP-N-acetylglucosamine--peptide N-acetylglucosaminyltransferase SPINDLY	Chromosome
tig		trigger factor	Chromosome
GntR-family-transcriptional-regulator		GntR family transcriptional regulator	Chromosome
group_4235	glcU	Putative sugar uptake protein lmo0176	Chromosome
yycI		YycI protein	Chromosome
narK		MFS transporter	Chromosome
thiT		energy-coupled thiamine transporter ThiT	Chromosome
cof		Cof-type HAD-IIB family hydrolase	Chromosome
dnaE		DNA polymerase III subunit alpha	Chromosome
dfsB		DUF1706 domain-containing protein	Chromosome
adk		adenylate kinase	Chromosome
trxA		thiol reductase thioredoxin	Chromosome
ilvE		branched-chain amino acid aminotransferase	Chromosome
mrcB		penicillin-binding protein	Chromosome
rtcB		RNA-splicing ligase RtcB	Chromosome
tag		DNA-3-methyladenine glycosylase I	Chromosome
mgtA		magnesium-transporting ATPase	Chromosome
ampS		aminopeptidase	Chromosome
pepP		peptidase M24 family protein	Chromosome
abc-f		ABC-F type ribosomal protection protein	Chromosome
proS		proline--tRNA ligase	Chromosome
xseA		exodeoxyribonuclease VII large subunit	Chromosome
pyrH		UMP kinase	Chromosome
group_4254	hflX	GTPase HflX	Chromosome
menB		1,4-dihydroxy-2-naphthoyl-CoA synthase	Chromosome
yqjQ		oxidoreductase	Chromosome
camS		CamS family sex pheromone protein	Chromosome
group_4259	gloA	glyoxalase	Chromosome
ezrA		septation ring formation regulator EzrA	Chromosome
DNA-polymerase-III-subunit-gamma/tau		DNA polymerase III subunit gamma/tau	Chromosome
asnS		asparagine--tRNA ligase	Chromosome
group_4262	nifS	cysteine desulfurase	Chromosome
group_4263	pdxI	aldo/keto reductase	Chromosome
ftsK		DNA translocase FtsK	Chromosome
pgpB		phosphatase PAP2 family protein	Chromosome
ataC		alkaline phosphatase family protein	Chromosome
group_4267	tlyC	HlyC/CorC family transporter	Chromosome
ydeI		Bacteriocin-protection, YdeI or OmpD-Associated	Chromosome
nadE		ammonia-dependent NAD(+) synthetase	Chromosome
ccpA		catabolite control protein A	Chromosome
sepF		Cell division protein SepF	Chromosome
hdeD		HdeD family acid-resistance protein	Chromosome
pgl		6-phosphogluconolactonase	Chromosome
atpD		F0F1 ATP synthase subunit beta	Chromosome
group_4274	gntR	GntR family transcriptional regulator	Chromosome
ung2		uracil-DNA glycosylase	Chromosome
greA		transcription elongation factor GreA	Chromosome
ydiL		CPBP family intramembrane metalloprotease	Chromosome
flaA		FliC/FljB family flagellin	Chromosome
group_4279	padR	PadR family transcriptional regulator	Chromosome
spoIIAA		sulfate transporter	Chromosome
chiA		chitinase ChiA	Chromosome
group_4281	lCB5	diacylglycerol kinase	Chromosome
sfcA		NAD-dependent malic enzyme	Chromosome
tar		chemotaxis protein	Chromosome
group_4284	acs	acetate--CoA ligase	Chromosome
hslO		Hsp33 family molecular chaperone HslO	Chromosome
cobA		uroporphyrinogen-III C-methyltransferase	Chromosome
group_4287	fieF	cation diffusion facilitator family transporter	Chromosome
group_4288	abgB	N-acetyldiaminopimelate deacetylase	Chromosome
group_4289	mdlB	ABC transporter ATP-binding protein	Chromosome
exonuclease		exonuclease	Chromosome
group_4290	nagC	ROK family transcriptional regulator	Chromosome
lipA		tyrosine/lipid phosphatase LipA	Chromosome
leuC		3-isopropylmalate dehydratase large subunit	Chromosome
lacD		Tagatose 1,6-diphosphate aldolase	Chromosome
accD		acetyl-CoA carboxylase, carboxyltransferase subunit beta	Chromosome
znuB		zinc ABC transporter permease	Chromosome
murD		UDP-N-acetylmuramoyl-L-alanine--D-glutamate ligase	Chromosome
gltX		glutamate--tRNA ligase	Chromosome
rimL		N-acetyltransferase	Chromosome
yeiH		UPF0324 membrane protein LMOf2365_2179	Chromosome
lmo1289-family-class-1-internalin		lmo1289 family class 1 internalin	Chromosome
atpC		F0F1 ATP synthase subunit epsilon	Chromosome
aRO8		PLP-dependent aminotransferase family protein	Chromosome
elongation-factor-G-binding-protein		elongation factor G-binding protein	Chromosome
purM		Phosphoribosylformylglycinamidine cyclo-ligase	Chromosome
group_4304	frwB	PTS fructose transporter subunit IIB	Chromosome
flgL		flagellar hook-associated protein 3	Chromosome
uvrB		excinuclease ABC subunit UvrB	Chromosome
rlmL		RNA methyltransferase	Chromosome
hisA		1-(5-phosphoribosyl)-5-[(5-phosphoribosylamino)methylideneamino]imidazole-4-carboxamide isomerase	Chromosome
aroE		shikimate dehydrogenase	Chromosome
noc		nucleoid occlusion protein	Chromosome
ptsI		Phosphoenolpyruvate-protein phosphotransferase	Chromosome
manB		phosphomannomutase/phosphoglucomutase	Chromosome
hly		cholesterol-dependent cytolysin listeriolysin O	Chromosome
group_4314	celC	PTS sugar transporter subunit IIA	Chromosome
apbE		thiamine biosynthesis protein ApbE	Chromosome
group_4316	walK	PAS domain-containing sensor histidine kinase	Chromosome
amiR		response regulator	Chromosome
speG		spermidine N1-acetyltransferase	Chromosome
metC		cystathionine gamma-synthase	Chromosome
ppiB		peptidylprolyl isomerase	Chromosome
group_4321	hypothetical protein	hypothetical protein	Chromosome
cps2a		transcriptional regulator	Chromosome
group_4323	marR	MarR family transcriptional regulator	Chromosome
ydiF		acyl CoA:acetate/3-ketoacid CoA transferase	Chromosome
cobU		bifunctional adenosylcobinamide kinase/adenosylcobinamide-phosphate guanylyltransferase	Chromosome
mcsB		protein arginine kinase	Chromosome
group_4327	yvlB	DUF4097 domain-containing protein	Chromosome
group_4328	phnB	VOC family protein	Chromosome
group_4329	fabG	3-oxoacyl-[acyl-carrier-protein] reductase	Chromosome
mutY		A/G-specific adenine glycosylase	Chromosome
atpH		F0F1 ATP synthase subunit delta	Chromosome
uvrC		excinuclease ABC subunit UvrC	Chromosome
eutG		alcohol dehydrogenase	Chromosome
glcG		cobalamin adenosyltransferase	Chromosome
peptidoglycan-binding-protein-LysM		peptidoglycan-binding protein LysM	Chromosome
hbp2		hemin/hemoglobin-binding protein Hbp2	Chromosome
group_4336	lysR	LysR family transcriptional regulator	Chromosome
ilvA		threonine ammonia-lyase	Chromosome
hbp1,svpA		Haemoglobin binding protein 1	Chromosome
ytpQ		UPF0354 protein LMOf2365_1630	Chromosome
mreBH		rod-share determining protein MreBH	Chromosome
ypmB		peptidase	Chromosome
group_4342	gloB	putative quorum-quenching lactonase YtnP	Chromosome
yuiD		Divergent PAP2 family protein	Chromosome
lpdA		dihydrolipoyl dehydrogenase	Chromosome
aRA1		aldo/keto reductase	Chromosome
group_4346	mviM	oxidoreductase	Chromosome
group_4347	ptsN	PTS fructose transporter subunit IIC	Chromosome
cbiT		decarboxylating cobalt-precorrin-6B (C(15))-methyltransferase	Chromosome
cobD		threonine-phosphate decarboxylase CobD	Chromosome
gcvH		glycine cleavage system protein GcvH	Chromosome
uhpC		MFS transporter	Chromosome
group_4352	mviM	oxidoreductase	Chromosome
group_4353	araJ	MFS transporter	Chromosome
codB		cytosine permease	Chromosome
pdhA		pyruvate dehydrogenase (acetyl-transferring) E1 component subunit alpha	Chromosome
yqdH		NADH-dependent alcohol dehydrogenase	Chromosome
fadH		NADH oxidase	Chromosome
proP		MFS transporter	Chromosome
mET17		O-acetylhomoserine aminocarboxypropyltransferase	Chromosome
group_436	mviM	gfo/Idh/MocA family oxidoreductase	Chromosome
sulfate-transporter		sulfate transporter	Chromosome
rsmI		16S rRNA (cytidine(1402)-2'-O)-methyltransferase	Chromosome
group_4363	acrR	TetR family transcriptional regulator	Chromosome
rodA		rod shape-determining protein RodA	Chromosome
group_4365	sgcC	PTS galactitol transporter subunit IIC	Chromosome
comEB		ComE operon protein 2	Chromosome
ugpQ		glycerophosphodiester phosphodiesterase	Chromosome
ampC		peptidase	Chromosome
poly(glycerol-phosphate)-alpha-glucosyltransferase		poly(glycerol-phosphate) alpha-glucosyltransferase	Chromosome
group_437	bglX	beta-glucosidase BglX	Chromosome
degV		DegV domain-containing protein lin2658	Chromosome
group_4371	rimL	GNAT family N-acetyltransferase	Chromosome
rplU		50S ribosomal protein L21	Chromosome
Biofilm-formation-stimulator-VEG		Biofilm formation stimulator VEG	Chromosome
group_4374	eAL	EAL domain-containing protein	Chromosome
insE		transposase	Chromosome
group_4376	ptsN	PTS sugar transporter subunit IIA	Chromosome
IreB-family-regulatory-phosphoprotein		IreB family regulatory phosphoprotein	Chromosome
ylxR		DUF448 domain-containing protein	Chromosome
group_4379	hypothetical protein	hypothetical protein	Chromosome
group_438	lysR	LysR family transcriptional regulator	Chromosome
ykuJ		DUF1797 domain-containing protein	Chromosome
rplW		50S ribosomal protein L23	Chromosome
abrB		transition state regulator Abh	Chromosome
group_4383	atpE	ATP F0F1 synthase subunit C	Chromosome
rsmD		16S rRNA (guanine(966)-N(2))-methyltransferase RsmD	Chromosome
rnz		ribonuclease Z	Chromosome
ulaA		PTS ascorbate transporter subunit IIC	Chromosome
Lin2357-protein		Lin2357 protein	Chromosome
ygiN		antibiotic biosynthesis monooxygenase	Chromosome
sdaAB		L-serine ammonia-lyase, iron-sulfur-dependent subunit beta	Chromosome
DUF2198-domain-containing-protein		DUF2198 domain-containing protein	Chromosome
WXG100-family-type-VII-secretion-target		WXG100 family type VII secretion target	Chromosome
yuzB		UPF0349 protein LMOf2365_2366	Chromosome
recG		ATP-dependent DNA helicase RecG	Chromosome
Lmo0418-protein		Lmo0418 protein	Chromosome
group_4395	hypothetical protein	hypothetical protein	Chromosome
group_4396	mngB	glycosyl hydrolase	Chromosome
csoR		copper-sensing transcriptional repressor CsoR	Chromosome
DNA-binding-protein		DNA-binding protein	Chromosome
Mitomycin-resistance-protein-mcrB		Mitomycin resistance protein mcrB	Chromosome
yutD		DUF1027 domain-containing protein	Chromosome
qor		zinc-binding alcohol dehydrogenase family protein	Chromosome
clfA		Cell wall protein Lmo0880	Chromosome
cbiG		cobalt-precorrin 5A hydrolase	Chromosome
atl1		cysteine methyltransferase	Chromosome
ytkD		nucleoside triphosphatase YtkD	Chromosome
group_4406	manB	phosphomannomutase	Chromosome
cbiK		sirohydrochlorin cobaltochelatase	Chromosome
cspB		cold-shock protein CspB	Chromosome
mdaB		flavodoxin	Chromosome
minC		septum site-determining protein MinC	Chromosome
group_4411	hypothetical protein	hypothetical protein	Chromosome
cobJ,cbiE,cbiH		cobalt-precorrin-3B C(17)-methyltransferase	Chromosome
group_4413	hypothetical protein	hypothetical protein	Chromosome
cbiA		cobyrinate a,c-diamide synthase	Chromosome
group_4415	mviM	oxidoreductase	Chromosome
group_4416	Putative membrane protein	Putative membrane protein	Chromosome
modA		molybdate ABC transporter substrate-binding protein	Chromosome
uraA		uracil permease	Chromosome
eetB		flavin-based extracellular electron transfer system protein EetB	Chromosome
priA		primosomal protein N'	Chromosome
srlB		PTS sorbitol transporter subunit IIA	Chromosome
rRNA-(guanine-N1)-methyltransferase		rRNA (guanine-N1)-methyltransferase	Chromosome
tatA		Sec-independent protein translocase subunit TatA	Chromosome
group_4423	amyA	glucohydrolase	Chromosome
carB		carbamoyl-phosphate synthase large subunit	Chromosome
norM		putative multidrug resistance protein NorM	Chromosome
panC		pantoate--beta-alanine ligase	Chromosome
cca		CCA tRNA nucleotidyltransferase	Chromosome
nucleotide-pyrophosphohydrolase		nucleotide pyrophosphohydrolase	Chromosome
dadA		oxidoreductase	Chromosome
gpsA		NAD(P)H-dependent glycerol-3-phosphate dehydrogenase	Chromosome
walK		PAS domain-containing sensor histidine kinase	Chromosome
mngR		GntR family transcriptional regulator	Chromosome
lplB		sugar ABC transporter permease	Chromosome
metal-independent-alpha-mannosidase		metal-independent alpha-mannosidase	Chromosome
mngB		alpha-mannosidase	Chromosome
ftsA		cell division protein FtsA	Chromosome
pASTA		penicillin-binding protein	Chromosome
araD		Aldolase-II domain-containing protein	Chromosome
sgcC		PTS galactitol transporter subunit IIC	Chromosome
glmM		phosphoglucosamine mutase	Chromosome
ybbR		YbbR-like domain-containing protein	Chromosome
potE		amino acid permease	Chromosome
group_468	frwC	PTS fructose transporter subunit IIC	Chromosome
bDS1		alkyl/aryl-sulfatase	Chromosome
ycjR		xylose isomerase	Chromosome
group_471	araC	AraC family transcriptional regulator	Chromosome
pepC		aminopeptidase C	Chromosome
group_474	MFS transporter	MFS transporter	Chromosome
gadC		glutamate:gamma-aminobutyrate antiporter	Chromosome
PTS-sugar-transporter-subunit-IIB		PTS sugar transporter subunit IIB	Chromosome
metL1		aspartate kinase	Chromosome
nagD		TIGR01457 family HAD-type hydrolase	Chromosome
bglG		transcription antiterminator BglG	Chromosome
elyC		YdcF family protein	Chromosome
lmo2445-family-class-3-internalin		lmo2445 family class 3 internalin	Chromosome
degQ		serine protease	Chromosome
degU		two-component system response regulator DegU	Chromosome
DNA-directed-RNA-polymerase-subunit-delta		DNA-directed RNA polymerase subunit delta	Chromosome
ecfA1		energy-coupling factor ABC transporter ATP-binding protein	Chromosome
PTS-fructose-transporter-subunit-IIA		PTS fructose transporter subunit IIA	Chromosome
dinP		excinuclease ABC subunit A	Chromosome
ldcC		decarboxylase	Chromosome
group_500	hypothetical protein	hypothetical protein	Chromosome
phnB		VOC family protein	Chromosome
purR		LacI family transcriptional regulator	Chromosome
group_503	mdlB	multidrug ABC transporter permease	Chromosome
serS		serine--tRNA ligase	Chromosome
guaB		IMP dehydrogenase	Chromosome
group_506	abc-f	ABC-F type ribosomal protection protein	Chromosome
bglX		beta-glucosidase	Chromosome
ycjU		haloacid dehalogenase	Chromosome
amidohydrolase		amidohydrolase	Chromosome
glxK		glycerate kinase	Chromosome
yhfF		RNA-binding protein	Chromosome
mvaD		diphosphomevalonate decarboxylase	Chromosome
group_590	celB	PTS sugar transporter subunit IIC	Chromosome
arcA		arginine deiminase	Chromosome
essA		type VII secretion protein EssA	Chromosome
yukD		Secretion accessory protein EsaB/YukD	Chromosome
group_597	adaA	bifunctional transcriptional activator/DNA repair enzyme protein Ada	Chromosome
soxR		MerR family transcriptional regulator	Chromosome
group_600	manZ	PTS mannose family transporter subunit IID	Chromosome
group_601	nagC	ROK family protein	Chromosome
group_602	mdlB	multidrug ABC transporter ATP-binding protein	Chromosome
group_609	yidA	sugar-phosphatase	Chromosome
lmo0171-family-class-1-internalin		lmo0171 family class 1 internalin	Chromosome
group_614	yicI	alpha-glucosidase	Chromosome
prs		ribose-phosphate diphosphokinase	Chromosome
group_617	rimI	N-acetyltransferase	Chromosome
coaX		type III pantothenate kinase	Chromosome
ctsR		CtsR family transcriptional regulator	Chromosome
clpC		endopeptidase Clp ATP-binding chain C	Chromosome
Uncharacterized-PIN-and-TRAM-domain-containing-protein-Lin0266		Uncharacterized PIN and TRAM-domain containing protein Lin0266	Chromosome
ispF		2-C-methyl-D-erythritol 2,4-cyclodiphosphate synthase	Chromosome
argE		succinyl-diaminopimelate desuccinylase	Chromosome
group_627	dppC	transporter	Chromosome
N-acetyltransferase		N-acetyltransferase	Chromosome
malK		sugar ABC transporter ATP-binding protein	Chromosome
group_636	bglG	transcriptional antiterminator	Chromosome
chbG		PTS cellbiose transporter subunit IIC	Chromosome
group_645	frwB	PTS fructose transporter subunit IIBC	Chromosome
fTR1		iron permease FTR1 family protein	Chromosome
cls		cardiolipin synthase	Chromosome
iolA		methylmalonate-semialdehyde dehydrogenase	Chromosome
group_651	hypothetical protein	hypothetical protein	Chromosome
nfeD		NfeD domain-containing protein	Chromosome
group_653	mngB	mannosylglycerate hydrolase	Chromosome
group_654	hypothetical protein	hypothetical protein	Chromosome
group_656	iscR	Rrf2 family transcriptional regulator	Chromosome
DNA-directed-RNA-polymerase		DNA-directed RNA polymerase	Chromosome
transglutaminase		transglutaminase	Chromosome
moxR		AAA family ATPase	Chromosome
group_662	fadH	2,4-dienoyl-CoA reductase	Chromosome
tdh		galactitol-1-phosphate 5-dehydrogenase	Chromosome
lmrB		Lincomycin resistance protein LmrB	Chromosome
group_666	rpiR	RpiR family transcriptional regulator	Chromosome
6-phospho-beta-glucosidase		6-phospho-beta-glucosidase	Chromosome
group_668	ampC	penicillin-binding protein	Chromosome
srlE		PTS sorbitol transporter subunit IIB	Chromosome
group_670	cell surface protein	cell surface protein	Chromosome
cbpA		cyclic di-AMP binding protein CbpA	Chromosome
gdhA		NADP-specific glutamate dehydrogenase	Chromosome
hisF		Imidazole glycerol phosphate synthase subunit HisF	Chromosome
group_675	bglB	6-phospho-beta-glucosidase	Chromosome
rlmK		RlmI/RlmK family 23S rRNA methyltransferase	Chromosome
DUF4097-domain-containing-protein		DUF4097 domain-containing protein	Chromosome
group_68	tkt	transketolase	Chromosome
group_680	norM	MATE family efflux transporter	Chromosome
group_682	mdlB	ABC transporter	Chromosome
group_683	rimL	N-acetyltransferase	Chromosome
DUF5067-domain-containing-protein		DUF5067 domain-containing protein	Chromosome
DUF6044-domain-containing-protein		DUF6044 domain-containing protein	Chromosome
gatZ		sugar-phosphate kinase	Chromosome
group_687	ubiE	SAM-dependent methyltransferase	Chromosome
yhgE		phage infection protein	Chromosome
group_690	hypothetical protein	hypothetical protein	Chromosome
yurZ		carboxymuconolactone decarboxylase family protein	Chromosome
group_692	wcaA	glycosyl transferase family 2	Chromosome
cheA		Chemotaxis protein CheA	Chromosome
fliN		flagellar motor switch protein	Chromosome
fliS		flagellar protein FliS	Chromosome
group_698	tar	methyl-accepting chemotaxis protein	Chromosome
group_699	rpe	ribulose-phosphate 3-epimerase	Chromosome
group_703	ugpE	ABC transporter permease	Chromosome
group_704	ugpB	ABC transporter substrate-binding protein	Chromosome
glycoside-hydrolase		glycoside hydrolase	Chromosome
group_706	mngR	GntR family transcriptional regulator	Chromosome
group_708	qor	oxidoreductase	Chromosome
group_710	hypothetical protein	hypothetical protein	Chromosome
yqkB		Iron-sulphur cluster biosynthesis	Chromosome
group_713	nhaP	Na+/H+ antiporter	Chromosome
Cro/Cl-family-transcriptional-regulator		Cro/Cl family transcriptional regulator	Chromosome
potC		spermidine/putrescine ABC transporter permease PotC	Chromosome
group_717	rimI	GNAT family N-acetyltransferase	Chromosome
group_718	phnB	VOC family protein	Chromosome
cell-surface-protein		cell surface protein	Chromosome
group_720	mdlB	multidrug ABC transporter ATP-binding protein	Chromosome
group_721	araJ	tetracycline resistance MFS efflux pump	Chromosome
ddl		D-alanine--D-alanine ligase	Chromosome
group_723	ugpB	sugar ABC transporter substrate-binding protein	Chromosome
group_725	celB	PTS sugar transporter subunit IIC	Chromosome
group_726	Putative secreted protein	Putative secreted protein	Chromosome
group_73	wcaA	teichoic acid biosynthesis protein	Chromosome
group_734	bglG	PTS fructose transporter subunit IIA	Chromosome
group_736	yadH	ABC transporter permease	Chromosome
ltaS		lipoteichoic acid synthase LtaS	Chromosome
SMI1-/-KNR4-family-protein		SMI1 / KNR4 family protein	Chromosome
DUF900-domain-containing-protein		DUF900 domain-containing protein	Chromosome
group_743	hypothetical protein	hypothetical protein	Chromosome
group_744	mngR	GntR family transcriptional regulator	Chromosome
group_745	rlhA	peptidase	Chromosome
rlhA		collagenase-like protease	Chromosome
lemA		LemA family	Chromosome
dltC		D-alanine--poly(phosphoribitol) ligase subunit DltC	Chromosome
group_752	frvX	peptidase M42	Chromosome
Carotenoid-biosynthesis-protein		Carotenoid biosynthesis protein	Chromosome
gbuB		Glycine betaine/carnitine transport permease protein GbuB	Chromosome
group_757	hypothetical protein	hypothetical protein	Chromosome
group_759	glpK	glycerol kinase	Chromosome
group_761	potA	ABC transporter ATP-binding protein	Chromosome
aceF		dihydrolipoamide acetyltransferase	Chromosome
dsbG		thioredoxin	Chromosome
suhB		inositol monophosphatase	Chromosome
DUF5068-domain-containing-protein		DUF5068 domain-containing protein	Chromosome
pncB		nicotinate phosphoribosyltransferase	Chromosome
GNAT-family-N-acetyltransferase		GNAT family N-acetyltransferase	Chromosome
clpP		ATP-dependent Clp protease proteolytic subunit	Chromosome
cysG2		precorrin-2 oxidase	Chromosome
cobS		adenosylcobinamide-GDP ribazoletransferase	Chromosome
group_782	araC	AraC family transcriptional regulator	Chromosome
cbiB		adenosylcobinamide-phosphate synthase CbiB	Chromosome
cobK		precorrin-6A reductase	Chromosome
cobQ		cobyric acid synthase	Chromosome
group_786	flgJ	N-acetylmuramoyl-L-alanine amidase	Chromosome
group_787	metL1	aspartate kinase	Chromosome
group_799	araJ	MFS transporter	Chromosome
ydfJ		MMPL family	Chromosome
clpX		ATP-dependent protease ATP-binding subunit ClpX	Chromosome
codY		GTP-sensing pleiotropic transcriptional regulator CodY	Chromosome
oatA		peptidoglycan O-acetyltransferase OatA	Chromosome
ynbB		Uncharacterized protein YnbB	Chromosome
yneA		cell division suppressor protein YneA	Chromosome
group_809	tkt	transketolase	Chromosome
levR		ArsR family transcriptional regulator	Chromosome
ybdN		phosphoadenosine phosphosulfate sulfurtransferase	Chromosome
frr		ribosome recycling factor	Chromosome
dxr		1-deoxy-D-xylulose-5-phosphate reductoisomerase	Chromosome
truB		tRNA pseudouridine(55) synthase TruB	Chromosome
efp		elongation factor P	Chromosome
accC		acetyl-CoA carboxylase biotin carboxylase subunit	Chromosome
group_820	lpdA	dihydrolipoyl dehydrogenase	Chromosome
acoA		2-oxoisovalerate dehydrogenase	Chromosome
yidC2		Membrane protein insertase YidC 2	Chromosome
group_823	yitT	Uncharacterised 5xTM membrane BCR, YitT family COG1284	Chromosome
nupO		heme ABC transporter ATP-binding protein	Chromosome
group_826	pqqL	insulinase family protein	Chromosome
pqqL		peptidase M16	Chromosome
rodZ		DUF4115 domain-containing protein	Chromosome
recA		recombinase RecA	Chromosome
MFS-transporter		MFS transporter	Chromosome
pksG		hydroxymethylglutaryl-CoA synthase	Chromosome
btlA		MFS transporter	Chromosome
opuBA		glycine/betaine ABC transporter ATP-binding protein	Chromosome
group_835	Putative membrane protein	Putative membrane protein	Chromosome
Arginine/ornithine-antiporter-ArcD		Arginine/ornithine antiporter ArcD	Chromosome
azlC		branched-chain amino acid transporter AzlC	Chromosome
group_84	peptidoglycan-binding protein	peptidoglycan-binding protein	Chromosome
zurA		zinc ABC transporter ATP-binding protein ZurA	Chromosome
ppaC		manganese-dependent inorganic pyrophosphatase	Chromosome
nfo		deoxyribonuclease IV	Chromosome
ispH		4-hydroxy-3-methylbut-2-enyl diphosphate reductase	Chromosome
group_844	ppsR	Putative pyruvate, phosphate dikinase regulatory protein 1	Chromosome
recO		DNA repair protein RecO	Chromosome
era		GTPase Era	Chromosome
dnaJ		molecular chaperone DnaJ	Chromosome
wcaG		aldehyde reductase	Chromosome
nhaP		sodium:proton antiporter	Chromosome
group_850	soxR	MerR family transcriptional regulator	Chromosome
rpsT		30S ribosomal protein S20	Chromosome
holA		DNA polymerase III subunit delta	Chromosome
comEA		competence protein ComEA	Chromosome
[truncated: 673 more rows]

## Sheet: Supp Table 2 Accesory genes
Supp Table 2. Classification of core and accessory genome genes in L. monocytogenes ST121 pangenome.
Gene	Non-unique Gene name	Annotation	Pangenome_section
30S-ribosomal-protein-S2		30S ribosomal protein S2	Chromosome
5-methylcytosine-specific-restriction-enzyme-A		5-methylcytosine-specific restriction enzyme A	Chromosome
ABC-three-component-(ABC-3C)-system-Middle-Component-2		ABC-three component (ABC-3C) system Middle Component 2	Chromosome
A-kinase-anchor-protein-11		A-kinase anchor protein 11	Chromosome
arsA		arsenical pump-driving ATPase	Chromosome
arsD		arsenite efflux transporter metallochaperone ArsD	Chromosome
ArsR-family-transcriptional-regulator		ArsR family transcriptional regulator	Chromosome
bacteriocin-immunity-protein		bacteriocin immunity protein	Chromosome
Bacteriocin-like-WGxF-protein		Bacteriocin-like WGxF protein	Chromosome
Bacteriophage-abortive-infection-AbiH		Bacteriophage abortive infection AbiH	Chromosome
BspA-family-leucine-rich-repeat-surface-protein		BspA family leucine-rich repeat surface protein	Chromosome
CdiI-4-domain-containing-protein		CdiI-4 domain-containing protein	Chromosome
cell-wall-anchor-protein		cell wall anchor protein	Chromosome
Colicin-immun-domain-containing-protein		Colicin-immun domain-containing protein	Chromosome
comK		competence protein ComK	Chromosome
CPBP-family-intramembrane-metalloprotease		CPBP family intramembrane metalloprotease	Chromosome
cshA		ATP-dependent RNA helicase CshA	Chromosome
csn2		type II-A CRISPR-associated protein Csn2	Chromosome
Dihydroorotate-dehydrogenase-(Quinone)		Dihydroorotate dehydrogenase (Quinone)	Chromosome
DNA-polymerase		DNA polymerase	Chromosome
DUF1871-domain-containing-protein		DUF1871 domain-containing protein	Chromosome
DUF2705-domain-containing-protein		DUF2705 domain-containing protein	Chromosome
DUF2712-domain-containing-protein		DUF2712 domain-containing protein	Chromosome
DUF2800-domain-containing-protein		DUF2800 domain-containing protein	Chromosome
DUF2815-domain-containing-protein		DUF2815 domain-containing protein	Chromosome
DUF3006-domain-containing-protein		DUF3006 domain-containing protein	Chromosome
DUF3139-domain-containing-protein		DUF3139 domain-containing protein	Chromosome
DUF3397-domain-containing-protein		DUF3397 domain-containing protein	Chromosome
DUF3578-domain-containing-protein		DUF3578 domain-containing protein	Chromosome
DUF4003-domain-containing-protein		DUF4003 domain-containing protein	Chromosome
DUF4259-domain-containing-protein		DUF4259 domain-containing protein	Chromosome
DUF4274-domain-containing-protein		DUF4274 domain-containing protein	Chromosome
DUF4406-domain-containing-protein		DUF4406 domain-containing protein	Chromosome
DUF4969-domain-containing-protein		DUF4969 domain-containing protein	Chromosome
DUF5085-domain-containing-protein		DUF5085 domain-containing protein	Chromosome
DUF5713-domain-containing-protein		DUF5713 domain-containing protein	Chromosome
DUF5960-domain-containing-protein		DUF5960 domain-containing protein	Chromosome
enhanced-serine-sensitivity-protein-SseB		enhanced serine sensitivity protein SseB	Chromosome
Glycosyltransferase		Glycosyltransferase	Chromosome
group_101	hypothetical protein	hypothetical protein	Chromosome
group_106	LapB repeat-containing protein	LapB repeat-containing protein	Chromosome
group_1068	hypothetical protein	hypothetical protein	Chromosome
group_1122	hypothetical protein	hypothetical protein	Chromosome
group_1123	hypothetical protein	hypothetical protein	Chromosome
group_115	XRE family transcriptional regulator	XRE family transcriptional regulator	Chromosome
group_1162	Sigma-70 family RNA polymerase sigma factor	Sigma-70 family RNA polymerase sigma factor	Chromosome
group_1164	Methyltransferase	Methyltransferase	Chromosome
group_1225	hypothetical protein	hypothetical protein	Chromosome
group_1262	Lmo2594 protein	Lmo2594 protein	Chromosome
group_1263	DUF1310 domain-containing protein	DUF1310 domain-containing protein	Chromosome
group_1284	hypothetical protein	hypothetical protein	Chromosome
group_1288	hypothetical protein	hypothetical protein	Chromosome
group_13	xerD	site-specific integrase	Chromosome
group_1316	hypothetical protein	hypothetical protein	Chromosome
group_1322	hypothetical protein	hypothetical protein	Chromosome
group_1324	hypothetical protein	hypothetical protein	Chromosome
group_1329	hypothetical protein	hypothetical protein	Chromosome
group_1340	cas2	CRISPR-associated endonuclease Cas2	Chromosome
group_1363	bglB	glycoside hydrolase family 1 protein	Chromosome
group_1369	manY	PTS mannose/fructose/sorbose transporter subunit IIC	Chromosome
group_1373	transposase	transposase	Chromosome
group_1402	hypothetical protein	hypothetical protein	Chromosome
group_142	murA	1,4-beta-N-acetylmuramoylhydrolase	Chromosome
group_1432	pduA	propanediol utilization microcompartment protein PduA	Chromosome
group_1500	marR	MarR family transcriptional regulator	Chromosome
group_1554	hypothetical protein	hypothetical protein	Chromosome
group_1560	fba	class II fructose-1,6-bisphosphate aldolase	Chromosome
group_1600	rpe	ribulose-phosphate 3-epimerase	Chromosome
group_1602	celC	PTS lactose/cellobiose transporter subunit IIA	Chromosome
group_1610	hypothetical protein	hypothetical protein	Chromosome
group_1657	hypothetical protein	hypothetical protein	Chromosome
group_1677	transposase	transposase	Chromosome
group_1781	hypothetical protein	hypothetical protein	Chromosome
group_1810	arsR	transcriptional regulator	Chromosome
group_1812	Methyltransferase	Methyltransferase	Chromosome
group_1814	hypothetical protein	hypothetical protein	Chromosome
group_1815	hypothetical protein	hypothetical protein	Chromosome
group_1817	hypothetical protein	hypothetical protein	Chromosome
group_1819	hypothetical protein	hypothetical protein	Chromosome
group_1821	hypothetical protein	hypothetical protein	Chromosome
group_1827	hypothetical protein	hypothetical protein	Chromosome
group_1829	DNA primase	DNA primase	Chromosome
group_1830	hypothetical protein	hypothetical protein	Chromosome
group_1831	VRR-NUC domain-containing protein	VRR-NUC domain-containing protein	Chromosome
group_186	hypothetical protein	hypothetical protein	Chromosome
group_1878	hypothetical protein	hypothetical protein	Chromosome
group_1901	hypothetical protein	hypothetical protein	Chromosome
group_1929	pduL	propanediol utilization protein	Chromosome
group_2037	hypothetical protein	hypothetical protein	Chromosome
group_2038	glycosyltransferase	glycosyltransferase	Chromosome
group_2042	hypothetical protein	hypothetical protein	Chromosome
group_227	DUF1310 domain-containing protein	DUF1310 domain-containing protein	Chromosome
group_228	DUF1310 domain-containing protein	DUF1310 domain-containing protein	Chromosome
group_2286	pduX	propanediol utilization protein	Chromosome
group_2319	hypothetical protein	hypothetical protein	Chromosome
group_2321	XRE family transcriptional regulator	XRE family transcriptional regulator	Chromosome
group_2322	adk	DNA topology modulation protein	Chromosome
group_2338	draG	ADP-ribosylglycohydrolase	Chromosome
group_2339	Immunity protein 59	Immunity protein 59	Chromosome
group_2340	LXG domain of WXG superfamily	LXG domain of WXG superfamily	Chromosome
group_2343	hypothetical protein	hypothetical protein	Chromosome
group_2345	hypothetical protein	hypothetical protein	Chromosome
group_2349	hypothetical protein	hypothetical protein	Chromosome
group_2350	hypothetical protein	hypothetical protein	Chromosome
group_2353	hypothetical protein	hypothetical protein	Chromosome
group_2354	hypothetical protein	hypothetical protein	Chromosome
group_2355	actA	actin-assembly inducing protein precursor	Chromosome
group_2364	hypothetical protein	hypothetical protein	Chromosome
group_2365	hypothetical protein	hypothetical protein	Chromosome
group_2368	hypothetical protein	hypothetical protein	Chromosome
group_2370	yhgE	YhgE/Pip domain-containing protein	Chromosome
group_2371	bglG	transcriptional regulator	Chromosome
group_2373	gadC	glutamate:gamma-aminobutyrate antiporter	Chromosome
group_2374	hypothetical protein	hypothetical protein	Chromosome
group_2377	AP2 domain-containing protein	AP2 domain-containing protein	Chromosome
group_2378	hypothetical protein	hypothetical protein	Chromosome
group_238	transposase	transposase	Chromosome
group_2380	hypothetical protein	hypothetical protein	Chromosome
group_2384	LXG domain of WXG superfamily	LXG domain of WXG superfamily	Chromosome
group_2385	DUF3139 domain-containing protein	DUF3139 domain-containing protein	Chromosome
group_2393	hypothetical protein	hypothetical protein	Chromosome
group_2394	hypothetical protein	hypothetical protein	Chromosome
group_2395	araC	AraC family transcriptional regulator	Chromosome
group_2399	mraW	DNA methyltransferase	Chromosome
group_2404	hypothetical protein	hypothetical protein	Chromosome
group_2407	Protein NO VEIN, C-terminal	Protein NO VEIN, C-terminal	Chromosome
group_2453	xRE	transcriptional regulator	Chromosome
group_2454	hypothetical protein	hypothetical protein	Chromosome
group_2455	hypothetical protein	hypothetical protein	Chromosome
group_2462	transposase	transposase	Chromosome
group_2464	hypothetical protein	hypothetical protein	Chromosome
group_2465	hypothetical protein	hypothetical protein	Chromosome
group_2468	arsC	arsenate reductase (thioredoxin)	Chromosome
group_2469	arsB	ACR3 family arsenite efflux transporter	Chromosome
group_2473	hypothetical protein	hypothetical protein	Chromosome
group_2474	lolD	ABC transporter ATP-binding protein	Chromosome
group_2477	DUF1310 domain-containing protein	DUF1310 domain-containing protein	Chromosome
group_2479	DUF1310 domain-containing protein	DUF1310 domain-containing protein	Chromosome
group_2519	glpF	aquaporin	Chromosome
group_2520	DUF1361 domain-containing protein	DUF1361 domain-containing protein	Chromosome
group_26	MucBP domain-containing protein	MucBP domain-containing protein	Chromosome
group_261	XRE family transcriptional regulator	XRE family transcriptional regulator	Chromosome
group_2668	pduM	PduM family microcompartment protein	Chromosome
group_2694	steroid 5-alpha reductase	steroid 5-alpha reductase	Chromosome
group_2703	DUF3130 domain-containing protein	DUF3130 domain-containing protein	Chromosome
group_2741	ccmK	Carboxysome shell and ethanolamine utilization microcompartment protein CcmL/EutN	Chromosome
group_2742	ldcA	LD-carboxypeptidase	Chromosome
group_2743	ccmA	multidrug ABC transporter ATP-binding protein	Chromosome
group_2745	hypothetical protein	hypothetical protein	Chromosome
group_2746	hypothetical protein	hypothetical protein	Chromosome
group_2748	transposase	transposase	Chromosome
group_2749	hypothetical protein	hypothetical protein	Chromosome
group_2751	hypothetical protein	hypothetical protein	Chromosome
group_2752	hypothetical protein	hypothetical protein	Chromosome
group_2754	hypothetical protein	hypothetical protein	Chromosome
group_2755	hypothetical protein	hypothetical protein	Chromosome
group_2756	hypothetical protein	hypothetical protein	Chromosome
group_2757	AAA family ATPase	AAA family ATPase	Chromosome
group_2758	hypothetical protein	hypothetical protein	Chromosome
group_2761	hypothetical protein	hypothetical protein	Chromosome
group_2762	hypothetical protein	hypothetical protein	Chromosome
group_2765	DUF3130 domain-containing protein	DUF3130 domain-containing protein	Chromosome
group_2767	isoleucine--tRNA ligase	isoleucine--tRNA ligase	Chromosome
group_2768	hypothetical protein	hypothetical protein	Chromosome
group_2769	cysteine methyltransferase	cysteine methyltransferase	Chromosome
group_2776	hypothetical protein	hypothetical protein	Chromosome
group_2777	hypothetical protein	hypothetical protein	Chromosome
group_2778	hypothetical protein	hypothetical protein	Chromosome
group_2779	ubiE	SAM-dependent methyltransferase	Chromosome
group_2780	pdxT	pyridoxal 5'-phosphate synthase glutaminase subunit PdxT	Chromosome
group_2781	hypothetical protein	hypothetical protein	Chromosome
group_2782	hypothetical protein	hypothetical protein	Chromosome
group_2783	Lin2917 protein	Lin2917 protein	Chromosome
group_2784	SMI1/KNR4 family protein	SMI1/KNR4 family protein	Chromosome
group_2785	DUF1310 domain-containing protein	DUF1310 domain-containing protein	Chromosome
group_280	hypothetical protein	hypothetical protein	Chromosome
group_287	hypothetical protein	hypothetical protein	Chromosome
group_322	cell surface protein	cell surface protein	Chromosome
group_456	hypothetical protein	hypothetical protein	Chromosome
group_59	transposase	transposase	Chromosome
group_596	hypothetical protein	hypothetical protein	Chromosome
group_608	hypothetical protein	hypothetical protein	Chromosome
group_648	hypothetical protein	hypothetical protein	Chromosome
group_660	hypothetical protein	hypothetical protein	Chromosome
group_678	hypothetical protein	hypothetical protein	Chromosome
group_695	hypothetical protein	hypothetical protein	Chromosome
group_71	DUF3139 domain-containing protein	DUF3139 domain-containing protein	Chromosome
group_776	hypothetical protein	hypothetical protein	Chromosome
group_781	ccmK	ethanolamine utilization protein EutM	Chromosome
group_80	hypothetical protein	hypothetical protein	Chromosome
group_816	hypothetical protein	hypothetical protein	Chromosome
group_830	adk	AAA family ATPase	Chromosome
group_855	salY	macrolide ABC transporter permease	Chromosome
group_9	BspA family leucine-rich repeat surface protein	BspA family leucine-rich repeat surface protein	Chromosome
group_938	hypothetical protein	hypothetical protein	Chromosome
group_951	hipB	transcriptional regulator	Chromosome
group_98	hypothetical protein	hypothetical protein	Chromosome
gshAB		bifunctional glutamate--cysteine ligase GshA/glutathione synthetase GshB	Chromosome
GW-domain-containing-glycosaminoglycan-binding-protein		GW domain-containing glycosaminoglycan-binding protein	Chromosome
Helix-turn-helix-transcriptional-regulator		Helix-turn-helix transcriptional regulator	Chromosome
hydrolase		hydrolase	Chromosome
Immunity-protein-59		Immunity protein 59	Chromosome
inlB		GW domain-containing class 2 internalin InlB	Chromosome
inlD		class 1 internalin InlD	Chromosome
inlF		class 1 internalin InlF	Chromosome
inlG		class 1 internalin InlG	Chromosome
inlL		class 1 internalin InlL	Chromosome
Lin0330-protein		Lin0330 protein	Chromosome
Lin0335-protein		Lin0335 protein	Chromosome
Lin1083-protein		Lin1083 protein	Chromosome
Lin1088-protein		Lin1088 protein	Chromosome
Lin1091-protein		Lin1091 protein	Chromosome
Lipase-(class-3)		Lipase (class 3)	Chromosome
Lipoprotein		Lipoprotein	Chromosome
lmiA		invasin LmiA	Chromosome
Lmo0070-protein		Lmo0070 protein	Chromosome
Lmo0142-protein		Lmo0142 protein	Chromosome
Lmo0147-protein		Lmo0147 protein	Chromosome
Lmo1121-protein		Lmo1121 protein	Chromosome
Lmo1122-protein		Lmo1122 protein	Chromosome
Lmo1714-protein		Lmo1714 protein	Chromosome
lmo2027-family-class-3-internalin		lmo2027 family class 3 internalin	Chromosome
Lmo2776-family-bacteriocin		Lmo2776 family bacteriocin	Chromosome
mecR1		peptidase M56	Chromosome
Methyltransferase		Methyltransferase	Chromosome
mogR		motility genes transcriptional repressor MogR	Chromosome
mreD		rod shape-determining protein MreD	Chromosome
MucBP-domain-containing-protein		MucBP domain-containing protein	Chromosome
NTF2-fold-immunity-protein		NTF2 fold immunity protein	Chromosome
NUDIX-domain-containing-protein		NUDIX domain-containing protein	Chromosome
P27-family-phage-terminase-small-subunit		P27 family phage terminase small subunit	Chromosome
peptidoglycan-bound-protein		peptidoglycan bound protein	Chromosome
pgpA		phosphatidylglycerophosphatase A	Chromosome
Phage-associated-helicase		Phage-associated helicase	Chromosome
pulF		general secretion pathway protein	Chromosome
pulO		prepilin peptidase	Chromosome
Putative-methionine-adenosyltransferase		Putative methionine adenosyltransferase	Chromosome
Putative-transcriptional-regulator,-TetR/AcrR-family		Putative transcriptional regulator, TetR/AcrR family	Chromosome
qacH		quaternary ammonium compound efflux SMR transporter QacH	Chromosome
Rha-family-transcriptional-regulator		Rha family transcriptional regulator	Chromosome
ribonuclease-P		ribonuclease P	Chromosome
rRNA-biogenesis-protein-rrp5		rRNA biogenesis protein rrp5	Chromosome
Sigma-70-family-RNA-polymerase-sigma-factor		Sigma-70 family RNA polymerase sigma factor	Chromosome
SpaA-isopeptide-forming-pilin-related-protein		SpaA isopeptide-forming pilin-related protein	Chromosome
ssb		Single-stranded DNA-binding protein 1	Chromosome
tenA		thiaminase II	Chromosome
TetR-family-transcriptional-regulator		TetR family transcriptional regulator	Chromosome
thiM		hydroxyethylthiazole kinase	Chromosome
TIGR04197-family-type-VII-secretion-effector		TIGR04197 family type VII secretion effector	Chromosome
Type-II-restriction-endonuclease		Type II restriction endonuclease	Chromosome
virA		ABC transporter permease VirA	Chromosome
vOC		VOC family protein	Chromosome
VOC-family-protein		VOC family protein	Chromosome
yhdJ		site-specific DNA-methyltransferase	Chromosome
yHI9		phenazine biosynthesis protein PhzF	Chromosome
yugI		S1 domain-containing post-transcriptional regulator GSP13	Chromosome
yvdJ		DUF1189 domain-containing protein	Chromosome
yxeI		linear amide C-N hydrolase	Chromosome
AAA-23-domain-containing-protein		AAA-23 domain-containing protein	Phage
AAA-domain-containing-protein		AAA domain-containing protein	Phage
AAA-family-ATPase		AAA family ATPase	Phage
acrIIA1		anti-CRISPR protein AcrIIA1	Phage
acrIIA2		anti-CRISPR protein AcrIIA2	Phage
AcrIIA2-family-anti-CRISPR-protein		AcrIIA2 family anti-CRISPR protein	Phage
acrIIA3		anti-CRISPR protein AcrIIA3	Phage
adenylate-kinase		adenylate kinase	Phage
alkaline-phosphatase		alkaline phosphatase	Phage
Anti-CRISPR-protein-AcrIIA2		Anti-CRISPR protein AcrIIA2	Phage
AP2-domain-containing-protein		AP2 domain-containing protein	Phage
ATPase		ATPase	Phage
ATP-binding-protein		ATP-binding protein	Phage
ATP-dependent-Clp-protease-proteolytic-subunit		ATP-dependent Clp protease proteolytic subunit	Phage
ATP-dependent-DNA-helicase-RecG		ATP-dependent DNA helicase RecG	Phage
Bacteriophage-Gp15-protein		Bacteriophage Gp15 protein	Phage
Baseplate-J-like-protein		Baseplate J-like protein	Phage
bet		phage recombination protein Bet	Phage
BH0509-family-protein		BH0509 family protein	Phage
carbohydrate-binding-protein-CenC		carbohydrate-binding protein CenC	Phage
Class-I-SAM-dependent-methyltransferase		Class I SAM-dependent methyltransferase	Phage
coat-protein		coat protein	Phage
Conserved-phage-related-protein		Conserved phage-related protein	Phage
dam		DNA methyltransferase	Phage
DEAD/DEAH-box-helicase		DEAD/DEAH box helicase	Phage
DnaD-domain-protein		DnaD domain protein	Phage
DNA-helicase		DNA helicase	Phage
DNA-modification-methylase		DNA modification methylase	Phage
Dna-polymerase		Dna polymerase	Phage
DNA-polymerase-family-A		DNA polymerase family A	Phage
DNA-polymerase-I		DNA polymerase I	Phage
DNA-replication-protein		DNA replication protein	Phage
DNA-replication-protein-DnaD		DNA replication protein DnaD	Phage
DUF1064-domain-containing-protein		DUF1064 domain-containing protein	Phage
DUF1351-domain-containing-protein		DUF1351 domain-containing protein	Phage
DUF1617-domain-containing-protein		DUF1617 domain-containing protein	Phage
DUF1642-domain-containing-protein		DUF1642 domain-containing protein	Phage
DUF1643-domain-containing-protein		DUF1643 domain-containing protein	Phage
DUF1829-domain-containing-protein		DUF1829 domain-containing protein	Phage
DUF2479-domain-containing-protein		DUF2479 domain-containing protein	Phage
DUF2481-domain-containing-protein		DUF2481 domain-containing protein	Phage
DUF2513-domain-containing-protein		DUF2513 domain-containing protein	Phage
DUF2813-domain-containing-protein		DUF2813 domain-containing protein	Phage
DUF3168-domain-containing-protein		DUF3168 domain-containing protein	Phage
DUF3221-domain-containing-protein		DUF3221 domain-containing protein	Phage
DUF3310-domain-containing-protein		DUF3310 domain-containing protein	Phage
DUF3644-domain-containing-protein		DUF3644 domain-containing protein	Phage
DUF4065-domain-containing-protein		DUF4065 domain-containing protein	Phage
DUF4314-domain-containing-protein		DUF4314 domain-containing protein	Phage
DUF4325-domain-containing-protein		DUF4325 domain-containing protein	Phage
DUF4429-domain-containing-protein		DUF4429 domain-containing protein	Phage
DUF5049-domain-containing-protein		DUF5049 domain-containing protein	Phage
DUF5405-domain-containing-protein		DUF5405 domain-containing protein	Phage
DUF722-domain-containing-protein		DUF722 domain-containing protein	Phage
DUF771-domain-containing-protein		DUF771 domain-containing protein	Phage
excinuclease-ABC-subunit-A		excinuclease ABC subunit A	Phage
Gp10		Gp10	Phage
Gp11		Gp11	Phage
Gp12		Gp12	Phage
Gp13-protein-(Bacteriophage-PSA)		Gp13 protein (Bacteriophage PSA)	Phage
Gp15		Gp15	Phage
Gp18-protein		Gp18 protein	Phage
Gp19		Gp19	Phage
Gp22		Gp22	Phage
Gp23		Gp23	Phage
Gp24		Gp24	Phage
Gp25		Gp25	Phage
Gp26		Gp26	Phage
Gp29		Gp29	Phage
Gp30		Gp30	Phage
Gp32		Gp32	Phage
Gp32-protein		Gp32 protein	Phage
Gp33		Gp33	Phage
Gp34		Gp34	Phage
Gp35		Gp35	Phage
gp36		phage major capsid protein	Phage
Gp37-1		Gp37-1	Phage
Gp38		Gp38	Phage
Gp39		Gp39	Phage
Gp40		Gp40	Phage
Gp41		Gp41	Phage
Gp42		Gp42	Phage
Gp43		Gp43	Phage
Gp44-[Bacteriophage-A118]		Gp44 [Bacteriophage A118]	Phage
Gp47		Gp47	Phage
Gp5		Gp5	Phage
Gp51		Gp51	Phage
Gp52		Gp52	Phage
Gp54		Gp54	Phage
Gp55		Gp55	Phage
Gp61		Gp61	Phage
Gp62		Gp62	Phage
Gp63		Gp63	Phage
Gp65		Gp65	Phage
Gp67		Gp67	Phage
Gp68		Gp68	Phage
Gp7		Gp7	Phage
Gp74		Gp74	Phage
Gp76		Gp76	Phage
Gp8		Gp8	Phage
Gp9		Gp9	Phage
group_1029	Gp25	Gp25	Phage
group_1035	scaffolding protein	scaffolding protein	Phage
group_1036	xtmB	PBSX family phage terminase large subunit	Phage
group_1038	ssb2	Single-stranded DNA-binding protein 2	Phage
group_1039	Lin0087 protein	Lin0087 protein	Phage
group_1040	recombinase RecT	recombinase RecT	Phage
group_1041	DNA-binding protein	DNA-binding protein	Phage
group_1042	hypothetical protein	hypothetical protein	Phage
group_1043	XRE family transcriptional regulator	XRE family transcriptional regulator	Phage
group_1098	site-specific integrase	site-specific integrase	Phage
group_1099	hypothetical protein	hypothetical protein	Phage
group_1100	DUF771 domain-containing protein	DUF771 domain-containing protein	Phage
group_1101	hypothetical protein	hypothetical protein	Phage
group_1102	hypothetical protein	hypothetical protein	Phage
group_1103	phage portal protein	phage portal protein	Phage
group_1105	hypothetical protein	hypothetical protein	Phage
group_1106	hypothetical protein	hypothetical protein	Phage
group_1114	hypothetical protein	hypothetical protein	Phage
group_1115	Gp15	Gp15	Phage
group_1116	toxin	toxin	Phage
group_1117	transcriptional regulator	transcriptional regulator	Phage
group_1118	hypothetical protein	hypothetical protein	Phage
group_1119	HTH cro/C1-type domain-containing protein	HTH cro/C1-type domain-containing protein	Phage
group_1120	Lin0087 protein	Lin0087 protein	Phage
group_1124	XRE family transcriptional regulator	XRE family transcriptional regulator	Phage
group_1125	Lin1302 protein	Lin1302 protein	Phage
group_1129	Lin1251 protein	Lin1251 protein	Phage
group_1134	DUF1073 domain-containing protein	DUF1073 domain-containing protein	Phage
group_1135	DUF2213 domain-containing protein	DUF2213 domain-containing protein	Phage
group_1136	Gp12	Gp12	Phage
group_1137	hypothetical protein	hypothetical protein	Phage
group_1138	Gp20	Gp20	Phage
group_1139	Gp21	Gp21	Phage
group_1140	DUF2634 domain-containing protein	DUF2634 domain-containing protein	Phage
group_1143	phage holin	phage holin	Phage
group_1146	hypothetical protein	hypothetical protein	Phage
group_1151	hypothetical protein	hypothetical protein	Phage
group_1154	Putative nicotinate phosphoribosyltransferase	Putative nicotinate phosphoribosyltransferase	Phage
group_1155	terS	phage terminase small subunit	Phage
group_1156	Protein Gp66	Protein Gp66	Phage
group_1159	DNA-binding protein	DNA-binding protein	Phage
group_1161	hypothetical protein	hypothetical protein	Phage
group_1166	hypothetical protein	hypothetical protein	Phage
group_1167	terminase	terminase	Phage
group_1168	phage portal protein	phage portal protein	Phage
group_1170	phage major capsid protein	phage major capsid protein	Phage
group_1172	head-tail adaptor protein	head-tail adaptor protein	Phage
group_1173	phage tail protein	phage tail protein	Phage
group_1180	hypothetical protein	hypothetical protein	Phage
group_1181	hypothetical protein	hypothetical protein	Phage
group_1183	RNA-binding protein	RNA-binding protein	Phage
group_1189	hypothetical protein	hypothetical protein	Phage
group_1190	hypothetical protein	hypothetical protein	Phage
group_1193	hypothetical protein	hypothetical protein	Phage
group_1195	hypothetical protein	hypothetical protein	Phage
group_1196	hypothetical protein	hypothetical protein	Phage
group_1197	Gp55	Gp55	Phage
group_1198	Gp52	Gp52	Phage
group_120	hypothetical protein	hypothetical protein	Phage
group_1200	RNA polymerase subunit sigma-70	RNA polymerase subunit sigma-70	Phage
group_1201	hypothetical protein	hypothetical protein	Phage
group_1209	toxin	toxin	Phage
group_121	Prophage endopeptidase tail	Prophage endopeptidase tail	Phage
group_1212	Conserved phage-related protein	Conserved phage-related protein	Phage
group_1213	hypothetical protein	hypothetical protein	Phage
group_1214	phage holin	phage holin	Phage
group_1215	Gp21	Gp21	Phage
group_1216	DUF2479 domain-containing protein	DUF2479 domain-containing protein	Phage
group_1218	PBSX family phage terminase large subunit	PBSX family phage terminase large subunit	Phage
group_1219	terminase	terminase	Phage
group_1221	Gp33	Gp33	Phage
group_1226	single-stranded DNA-binding protein	single-stranded DNA-binding protein	Phage
group_1229	hypothetical protein	hypothetical protein	Phage
group_1242	acrIIA3	anti-CRISPR protein AcrIIA3	Phage
group_1243	hypothetical protein	hypothetical protein	Phage
group_1251	Bacteriophage Gp15 protein	Bacteriophage Gp15 protein	Phage
group_1252	Ig-like virion protein	Ig-like virion protein	Phage
group_1253	vanZ	minor capsid protein	Phage
group_1254	DUF1642 domain-containing protein	DUF1642 domain-containing protein	Phage
group_1256	phage tail protein	phage tail protein	Phage
group_1257	hypothetical protein	hypothetical protein	Phage
group_1258	hypothetical protein	hypothetical protein	Phage
group_1259	Lin2603 protein	Lin2603 protein	Phage
group_1266	Lin2603 protein	Lin2603 protein	Phage
group_1271	Gp53	Gp53	Phage
group_1273	AP2 domain-containing protein	AP2 domain-containing protein	Phage
group_136	phage tail protein	phage tail protein	Phage
group_137	vanZ	minor capsid protein	Phage
group_139	Protein gp45 of Bacteriophage A118	Protein gp45 of Bacteriophage A118	Phage
group_14	phage tail tape measure protein	phage tail tape measure protein	Phage
group_1436	hypothetical protein	hypothetical protein	Phage
group_1437	hypothetical protein	hypothetical protein	Phage
group_1438	hypothetical protein	hypothetical protein	Phage
group_1441	hypothetical protein	hypothetical protein	Phage
group_1442	DUF669 domain-containing protein	DUF669 domain-containing protein	Phage
group_147	acrIIA1	anti-CRISPR protein AcrIIA1	Phage
group_149	transcriptional regulator	transcriptional regulator	Phage
group_151	phage tail protein	phage tail protein	Phage
group_152	hypothetical protein	hypothetical protein	Phage
group_156	Gp44 [Bacteriophage A118]	Gp44 [Bacteriophage A118]	Phage
group_1565	Gp21	Gp21	Phage
group_1568	Bacteriophage Gp15 protein	Bacteriophage Gp15 protein	Phage
group_1569	Gp7	Gp7	Phage
group_1570	gp36	phage major capsid protein	Phage
group_1572	Gp68	Gp68	Phage
group_1573	Protein Gp66	Protein Gp66	Phage
group_1574	Gp65	Gp65	Phage
group_1575	DUF1064 domain-containing protein	DUF1064 domain-containing protein	Phage
group_1576	Lin2401 protein	Lin2401 protein	Phage
group_1577	hypothetical protein	hypothetical protein	Phage
group_1578	hypothetical protein	hypothetical protein	Phage
group_1579	hypothetical protein	hypothetical protein	Phage
group_1581	DUF1642 domain-containing protein	DUF1642 domain-containing protein	Phage
group_1582	hypothetical protein	hypothetical protein	Phage
group_1583	hypothetical protein	hypothetical protein	Phage
group_1585	DNA replication protein DnaD	DNA replication protein DnaD	Phage
group_1586	HTH cro/C1-type domain-containing protein	HTH cro/C1-type domain-containing protein	Phage
group_1589	XRE family transcriptional regulator	XRE family transcriptional regulator	Phage
group_1590	hypothetical protein	hypothetical protein	Phage
group_1658	ImmA/IrrE family metallo-endopeptidase	ImmA/IrrE family metallo-endopeptidase	Phage
group_1659	Helix-turn-helix domain-containing protein	Helix-turn-helix domain-containing protein	Phage
group_1660	XRE family transcriptional regulator	XRE family transcriptional regulator	Phage
group_1661	Phg-2220-C domain-containing protein	Phg-2220-C domain-containing protein	Phage
group_1662	MerR family transcriptional regulator	MerR family transcriptional regulator	Phage
group_1663	hypothetical protein	hypothetical protein	Phage
group_1667	hypothetical protein	hypothetical protein	Phage
group_1668	hypothetical protein	hypothetical protein	Phage
group_1669	site-specific integrase	site-specific integrase	Phage
group_1671	head-tail connector protein	head-tail connector protein	Phage
group_1672	phage tail protein	phage tail protein	Phage
group_1673	Prophage endopeptidase tail	Prophage endopeptidase tail	Phage
group_1674	hypothetical protein	hypothetical protein	Phage
group_1675	hypothetical protein	hypothetical protein	Phage
group_1676	hypothetical protein	hypothetical protein	Phage
group_1683	minor capsid protein	minor capsid protein	Phage
group_1688	hypothetical protein	hypothetical protein	Phage
group_1689	hypothetical protein	hypothetical protein	Phage
group_1692	hypothetical protein	hypothetical protein	Phage
group_1697	hypothetical protein	hypothetical protein	Phage
group_1698	hypothetical protein	hypothetical protein	Phage
group_17	toxin	toxin	Phage
group_1700	transcriptional regulator	transcriptional regulator	Phage
group_1702	hypothetical protein	hypothetical protein	Phage
group_1704	hypothetical protein	hypothetical protein	Phage
group_1705	hypothetical protein	hypothetical protein	Phage
group_1706	Protein Gp66	Protein Gp66	Phage
group_1710	response regulator	response regulator	Phage
group_1711	hypothetical protein	hypothetical protein	Phage
group_1712	RNA-binding protein	RNA-binding protein	Phage
group_1713	hypothetical protein	hypothetical protein	Phage
group_1714	Gp51	Gp51	Phage
group_1715	hypothetical protein	hypothetical protein	Phage
group_1716	hypothetical protein	hypothetical protein	Phage
group_1717	YozE SAM-like fold	YozE SAM-like fold	Phage
group_1719	Conserved phage-related protein	Conserved phage-related protein	Phage
group_1720	Gp39	Gp39	Phage
group_1721	ImmA/IrrE family metallo-endopeptidase	ImmA/IrrE family metallo-endopeptidase	Phage
group_1722	xRE	XRE family transcriptional regulator	Phage
group_1724	hypothetical protein	hypothetical protein	Phage
group_1728	Gp54	Gp54	Phage
group_1729	Lin1246 protein	Lin1246 protein	Phage
group_1730	Uncharacterized protein Lin1247/Lin1750	Uncharacterized protein Lin1247/Lin1750	Phage
group_1731	Lin1249 protein	Lin1249 protein	Phage
group_1734	hypothetical protein	hypothetical protein	Phage
group_1735	hypothetical protein	hypothetical protein	Phage
group_1736	DUF1642 domain-containing protein	DUF1642 domain-containing protein	Phage
group_1739	RNA-binding protein	RNA-binding protein	Phage
group_1743	hypothetical protein	hypothetical protein	Phage
group_1747	Gp9	Gp9	Phage
group_1748	Gp10	Gp10	Phage
group_1749	Gp11	Gp11	Phage
group_1750	DUF3383 domain-containing protein	DUF3383 domain-containing protein	Phage
group_1751	Gp15	Gp15	Phage
group_1752	hypothetical protein	hypothetical protein	Phage
group_1755	DUF2612 domain-containing protein	DUF2612 domain-containing protein	Phage
group_1759	LysM peptidoglycan-binding domain-containing protein	LysM peptidoglycan-binding domain-containing protein	Phage
group_1760	XRE family transcriptional regulator	XRE family transcriptional regulator	Phage
group_1762	Conserved phage-related protein	Conserved phage-related protein	Phage
group_1763	hypothetical protein	hypothetical protein	Phage
group_1764	Conserved phage-related protein	Conserved phage-related protein	Phage
group_1775	hipB	XRE family transcriptional regulator	Phage
group_1776	hypothetical protein	hypothetical protein	Phage
group_1778	hypothetical protein	hypothetical protein	Phage
group_1779	hypothetical protein	hypothetical protein	Phage
group_1780	hypothetical protein	hypothetical protein	Phage
group_1782	hypothetical protein	hypothetical protein	Phage
group_1786	hypothetical protein	hypothetical protein	Phage
group_1788	hypothetical protein	hypothetical protein	Phage
group_1789	HTH cro/C1-type domain-containing protein	HTH cro/C1-type domain-containing protein	Phage
group_1790	Gp44 [Bacteriophage A118]	Gp44 [Bacteriophage A118]	Phage
group_1791	Protein gp45 of Bacteriophage A118	Protein gp45 of Bacteriophage A118	Phage
group_1792	hypothetical protein	hypothetical protein	Phage
group_1794	Gp39	Gp39	Phage
group_1796	hypothetical protein	hypothetical protein	Phage
group_1797	hypothetical protein	hypothetical protein	Phage
group_1798	XRE family transcriptional regulator	XRE family transcriptional regulator	Phage
group_1799	phage holin	phage holin	Phage
group_1800	carbohydrate-binding protein CenC	carbohydrate-binding protein CenC	Phage
group_1801	hypothetical protein	hypothetical protein	Phage
group_1802	Lin2592 protein	Lin2592 protein	Phage
group_1803	hypothetical protein	hypothetical protein	Phage
group_1804	hypothetical protein	hypothetical protein	Phage
group_1805	hypothetical protein	hypothetical protein	Phage
group_1806	hypothetical protein	hypothetical protein	Phage
group_1807	hypothetical protein	hypothetical protein	Phage
group_1834	hypothetical protein	hypothetical protein	Phage
group_1835	hypothetical protein	hypothetical protein	Phage
group_1836	hypothetical protein	hypothetical protein	Phage
group_1837	hypothetical protein	hypothetical protein	Phage
group_1839	Prophage endopeptidase tail	Prophage endopeptidase tail	Phage
group_1840	hypothetical protein	hypothetical protein	Phage
group_1846	pentapeptide repeat-containing protein	pentapeptide repeat-containing protein	Phage
group_1847	DUF4352 domain-containing protein	DUF4352 domain-containing protein	Phage
group_1848	Gp40	Gp40	Phage
group_1849	hypothetical protein	hypothetical protein	Phage
group_1856	XRE family transcriptional regulator	XRE family transcriptional regulator	Phage
group_1858	hypothetical protein	hypothetical protein	Phage
group_1860	hypothetical protein	hypothetical protein	Phage
group_1862	DUF3310 domain-containing protein	DUF3310 domain-containing protein	Phage
group_1879	hypothetical protein	hypothetical protein	Phage
group_1881	pentapeptide repeat-containing protein	pentapeptide repeat-containing protein	Phage
group_1887	hypothetical protein	hypothetical protein	Phage
group_1888	hypothetical protein	hypothetical protein	Phage
group_1889	hypothetical protein	hypothetical protein	Phage
group_1890	peptidase	peptidase	Phage
group_1894	hypothetical protein	hypothetical protein	Phage
group_1895	hypothetical protein	hypothetical protein	Phage
group_1896	hypothetical protein	hypothetical protein	Phage
group_1902	hypothetical protein	hypothetical protein	Phage
group_1904	hypothetical protein	hypothetical protein	Phage
group_1905	hypothetical protein	hypothetical protein	Phage
group_1906	DUF1642 domain-containing protein	DUF1642 domain-containing protein	Phage
group_1908	hypothetical protein	hypothetical protein	Phage
group_1909	hypothetical protein	hypothetical protein	Phage
group_1911	hypothetical protein	hypothetical protein	Phage
group_1912	hypothetical protein	hypothetical protein	Phage
group_1913	XRE family transcriptional regulator	XRE family transcriptional regulator	Phage
group_1914	hypothetical protein	hypothetical protein	Phage
group_1915	Gp32 protein	Gp32 protein	Phage
group_1916	hypothetical protein	hypothetical protein	Phage
group_1917	hypothetical protein	hypothetical protein	Phage
group_1918	phage major capsid protein	phage major capsid protein	Phage
group_1919	Gp61	Gp61	Phage
group_1921	YopX family protein	YopX family protein	Phage
group_1923	hypothetical protein	hypothetical protein	Phage
group_1925	Lin1293 protein	Lin1293 protein	Phage
group_1930	Gp41	Gp41	Phage
group_1932	xerD	site-specific integrase	Phage
group_1933	DUF1642 domain-containing protein	DUF1642 domain-containing protein	Phage
group_1935	hypothetical protein	hypothetical protein	Phage
group_1940	hypothetical protein	hypothetical protein	Phage
group_1941	ssb	single-stranded DNA-binding protein	Phage
group_1942	hypothetical protein	hypothetical protein	Phage
group_1949	hypothetical protein	hypothetical protein	Phage
group_1950	hypothetical protein	hypothetical protein	Phage
group_1951	hypothetical protein	hypothetical protein	Phage
group_1952	hypothetical protein	hypothetical protein	Phage
group_1954	hypothetical protein	hypothetical protein	Phage
group_1956	hypothetical protein	hypothetical protein	Phage
group_1957	hypothetical protein	hypothetical protein	Phage
group_1961	hypothetical protein	hypothetical protein	Phage
group_1963	hypothetical protein	hypothetical protein	Phage
group_1964	hypothetical protein	hypothetical protein	Phage
group_1966	hypothetical protein	hypothetical protein	Phage
group_1967	DNA helicase	DNA helicase	Phage
group_1968	hypothetical protein	hypothetical protein	Phage
group_1970	hypothetical protein	hypothetical protein	Phage
group_1971	hypothetical protein	hypothetical protein	Phage
group_1973	hypothetical protein	hypothetical protein	Phage
group_1974	hypothetical protein	hypothetical protein	Phage
group_1976	hypothetical protein	hypothetical protein	Phage
group_1977	hypothetical protein	hypothetical protein	Phage
group_1978	hypothetical protein	hypothetical protein	Phage
group_1979	hypothetical protein	hypothetical protein	Phage
group_1981	XRE family transcriptional regulator	XRE family transcriptional regulator	Phage
group_1983	XRE family transcriptional regulator	XRE family transcriptional regulator	Phage
group_1984	hypothetical protein	hypothetical protein	Phage
group_1985	hypothetical protein	hypothetical protein	Phage
group_1987	peptidase M15	peptidase M15	Phage
group_1988	phage holin	phage holin	Phage
group_1989	hypothetical protein	hypothetical protein	Phage
group_1990	DUF2479 domain-containing protein	DUF2479 domain-containing protein	Phage
group_1993	Phage tail tape measure protein	Phage tail tape measure protein	Phage
group_1994	hypothetical protein	hypothetical protein	Phage
group_1997	hypothetical protein	hypothetical protein	Phage
group_1998	HK97 gp10 family phage protein	HK97 gp10 family phage protein	Phage
group_1999	hypothetical protein	hypothetical protein	Phage
group_2000	hypothetical protein	hypothetical protein	Phage
group_2001	hypothetical protein	hypothetical protein	Phage
group_2002	hypothetical protein	hypothetical protein	Phage
group_2004	hypothetical protein	hypothetical protein	Phage
group_2005	hypothetical protein	hypothetical protein	Phage
group_2010	Conserved phage-related protein	Conserved phage-related protein	Phage
group_2011	N-acetylmuramoyl-L-alanine amidase domain-containing protein	N-acetylmuramoyl-L-alanine amidase domain-containing protein	Phage
group_2012	Gp21	Gp21	Phage
group_2013	Bacteriophage Gp15 protein	Bacteriophage Gp15 protein	Phage
group_2014	minor capsid protein	minor capsid protein	Phage
group_2015	vanZ	minor capsid protein	Phage
group_2016	scaffolding protein	scaffolding protein	Phage
group_2017	hypothetical protein	hypothetical protein	Phage
group_2019	Protein Gp66	Protein Gp66	Phage
group_2032	recombinase RecT	recombinase RecT	Phage
group_2033	hypothetical protein	hypothetical protein	Phage
group_2050	Ig domain-containing protein	Ig domain-containing protein	Phage
group_2051	Gp10	Gp10	Phage
group_2052	hypothetical protein	hypothetical protein	Phage
group_2054	XRE family transcriptional regulator	XRE family transcriptional regulator	Phage
group_2057	xtmA	terminase small subunit	Phage
group_2058	hypothetical protein	hypothetical protein	Phage
group_2061	DUF1064 domain-containing protein	DUF1064 domain-containing protein	Phage
group_2074	hypothetical protein	hypothetical protein	Phage
group_2077	DUF5049 domain-containing protein	DUF5049 domain-containing protein	Phage
group_2104	Gp15	Gp15	Phage
group_2106	XRE family transcriptional regulator	XRE family transcriptional regulator	Phage
group_2107	hypothetical protein	hypothetical protein	Phage
group_2109	DUF669 domain-containing protein	DUF669 domain-containing protein	Phage
group_2126	Gp10	Gp10	Phage
group_2160	Pentapeptide repeat-containing protein	Pentapeptide repeat-containing protein	Phage
group_2161	AcrIIA2 family anti-CRISPR protein	AcrIIA2 family anti-CRISPR protein	Phage
group_2168	hypothetical protein	hypothetical protein	Phage
group_217	Prophage endopeptidase tail	Prophage endopeptidase tail	Phage
group_2173	hypothetical protein	hypothetical protein	Phage
group_2174	hypothetical protein	hypothetical protein	Phage
group_2175	hypothetical protein	hypothetical protein	Phage
group_2176	Phg-2220-C domain-containing protein	Phg-2220-C domain-containing protein	Phage
group_2178	hypothetical protein	hypothetical protein	Phage
group_2181	SAM-dependent methyltransferase	SAM-dependent methyltransferase	Phage
group_2183	hypothetical protein	hypothetical protein	Phage
group_2184	ssb	single-stranded DNA-binding protein	Phage
group_2185	phage tail protein	phage tail protein	Phage
group_2186	hypothetical protein	hypothetical protein	Phage
group_2191	hypothetical protein	hypothetical protein	Phage
group_2226	Gp28	Gp28	Phage
group_2229	Protein gp8 [Bacteriophage A118]	Protein gp8 [Bacteriophage A118]	Phage
group_2233	Helix-turn-helix domain-containing protein	Helix-turn-helix domain-containing protein	Phage
group_2234	Helix-turn-helix domain-containing protein	Helix-turn-helix domain-containing protein	Phage
group_2235	DUF1064 domain-containing protein	DUF1064 domain-containing protein	Phage
group_2239	DUF4352 domain-containing protein	DUF4352 domain-containing protein	Phage
group_2242	Gp51	Gp51	Phage
group_2243	terS	phage terminase small subunit	Phage
group_2244	ssb	single-stranded DNA-binding protein	Phage
group_2245	hypothetical protein	hypothetical protein	Phage
group_2246	rpoE	RNA polymerase subunit sigma-70	Phage
group_2256	hypothetical protein	hypothetical protein	Phage
group_2262	hypothetical protein	hypothetical protein	Phage
group_2264	helix-turn-helix transcriptional regulator	helix-turn-helix transcriptional regulator	Phage
group_2266	HTH cro/C1-type domain-containing protein	HTH cro/C1-type domain-containing protein	Phage
group_2267	spoIVCA	Site-specific DNA recombinase SpoIVCA/DNA invertase PinE	Phage
group_2268	minor capsid protein	minor capsid protein	Phage
group_2269	HeH domain-containing protein	HeH domain-containing protein	Phage
group_2270	DUF1064 domain-containing protein	DUF1064 domain-containing protein	Phage
group_2272	hypothetical protein	hypothetical protein	Phage
group_2273	hypothetical protein	hypothetical protein	Phage
group_2274	hypothetical protein	hypothetical protein	Phage
group_2277	hypothetical protein	hypothetical protein	Phage
group_2278	hypothetical protein	hypothetical protein	Phage
group_2279	hypothetical protein	hypothetical protein	Phage
group_2280	Gp33	Gp33	Phage
group_2281	transcriptional regulator	transcriptional regulator	Phage
group_2282	transcriptional regulator	transcriptional regulator	Phage
group_2283	hypothetical protein	hypothetical protein	Phage
group_2284	Sugar-phosphate nucleotidyltransferase	Sugar-phosphate nucleotidyltransferase	Phage
group_2285	dnaD	DNA replication protein DnaD	Phage
group_2288	hypothetical protein	hypothetical protein	Phage
group_2289	Gp44 [Bacteriophage A118]	Gp44 [Bacteriophage A118]	Phage
group_23	DNA-binding protein	DNA-binding protein	Phage
group_2301	Prophage endopeptidase tail	Prophage endopeptidase tail	Phage
group_2302	yomH	Phage tail family protein	Phage
group_2305	Gp33	Gp33	Phage
group_2316	pentapeptide repeat-containing protein	pentapeptide repeat-containing protein	Phage
group_2323	Phage tail assembly chaperone protein Gp14 ()A118	Phage tail assembly chaperone protein Gp14 ()A118	Phage
group_2324	Ig-like virion protein	Ig-like virion protein	Phage
group_2325	DUF1064 domain-containing protein	DUF1064 domain-containing protein	Phage
group_2326	ssb2	Single-stranded DNA-binding protein 2	Phage
group_2327	YopX domain-containing protein	YopX domain-containing protein	Phage
group_2328	DUF1642 domain-containing protein	DUF1642 domain-containing protein	Phage
group_233	hypothetical protein	hypothetical protein	Phage
group_2330	dnaD	DNA replication protein DnaD	Phage
group_2331	Gp44 [Bacteriophage A118]	Gp44 [Bacteriophage A118]	Phage
group_2332	xRE	transcriptional regulator	Phage
group_2333	hipB	transcriptional regulator	Phage
group_234	hypothetical protein	hypothetical protein	Phage
group_2346	Lin0174 protein	Lin0174 protein	Phage
group_235	phage major capsid protein	phage major capsid protein	Phage
group_236	phage tail protein	phage tail protein	Phage
group_237	peptidase	peptidase	Phage
group_2389	hypothetical protein	hypothetical protein	Phage
group_239	hypothetical protein	hypothetical protein	Phage
group_2390	hypothetical protein	hypothetical protein	Phage
group_2391	Gp29	Gp29	Phage
group_240	HTH cro/C1-type domain-containing protein	HTH cro/C1-type domain-containing protein	Phage
group_2402	Conserved phage-related protein	Conserved phage-related protein	Phage
group_2403	Conserved phage-related protein	Conserved phage-related protein	Phage
group_2412	hypothetical protein	hypothetical protein	Phage
group_2414	N-acetylmuramoyl-L-alanine amidase	N-acetylmuramoyl-L-alanine amidase	Phage
group_2417	S-adenosylmethionine synthetase	S-adenosylmethionine synthetase	Phage
group_2418	DUF1492 domain-containing protein	DUF1492 domain-containing protein	Phage
group_2419	DEAD/DEAH box helicase	DEAD/DEAH box helicase	Phage
group_242	Gp33	Gp33	Phage
group_2421	hypothetical protein	hypothetical protein	Phage
group_2422	DNA primase	DNA primase	Phage
group_2423	DUF4406 domain-containing protein	DUF4406 domain-containing protein	Phage
group_2427	DUF2815 domain-containing protein	DUF2815 domain-containing protein	Phage
group_2428	DUF2800 domain-containing protein	DUF2800 domain-containing protein	Phage
group_2429	rRNA biogenesis protein rrp5	rRNA biogenesis protein rrp5	Phage
group_2430	hypothetical protein	hypothetical protein	Phage
group_2431	hypothetical protein	hypothetical protein	Phage
group_2433	ABC-three component (ABC-3C) system Middle Component 2	ABC-three component (ABC-3C) system Middle Component 2	Phage
group_2435	Cro/Cl family transcriptional regulator	Cro/Cl family transcriptional regulator	Phage
group_2439	Cro/Cl family transcriptional regulator	Cro/Cl family transcriptional regulator	Phage
group_2444	Gp10	Gp10	Phage
group_2446	PBSX family phage terminase large subunit	PBSX family phage terminase large subunit	Phage
group_2448	hypothetical protein	hypothetical protein	Phage
group_2449	DUF1642 domain-containing protein	DUF1642 domain-containing protein	Phage
group_245	hypothetical protein	hypothetical protein	Phage
group_2450	hypothetical protein	hypothetical protein	Phage
group_2451	hypothetical protein	hypothetical protein	Phage
group_246	minor capsid protein	minor capsid protein	Phage
group_247	spoIVCA	recombinase family protein	Phage
group_250	Lin1708 protein	Lin1708 protein	Phage
group_2521	DUF1642 domain-containing protein	DUF1642 domain-containing protein	Phage
group_2522	pentapeptide repeat-containing protein	pentapeptide repeat-containing protein	Phage
group_2523	Conserved phage-related protein	Conserved phage-related protein	Phage
group_2524	Gp38	Gp38	Phage
group_2525	HTH cro/C1-type domain-containing protein	HTH cro/C1-type domain-containing protein	Phage
group_2527	hypothetical protein	hypothetical protein	Phage
group_2528	hypothetical protein	hypothetical protein	Phage
group_2530	toxin	toxin	Phage
group_2531	sugar-phosphate nucleotidyltransferase	sugar-phosphate nucleotidyltransferase	Phage
group_2532	pentapeptide repeat-containing protein	pentapeptide repeat-containing protein	Phage
group_2533	hypothetical protein	hypothetical protein	Phage
group_2534	hypothetical protein	hypothetical protein	Phage
group_2535	helicase	helicase	Phage
group_2538	Gp15	Gp15	Phage
group_254	hypothetical protein	hypothetical protein	Phage
group_2540	hypothetical protein	hypothetical protein	Phage
group_2545	XRE family transcriptional regulator	XRE family transcriptional regulator	Phage
group_2556	hypothetical protein	hypothetical protein	Phage
group_2557	bet	phage recombination protein Bet	Phage
group_2558	dnaD	Uncharacterized phage-related protein Lin1244/Lin1753	Phage
group_2559	hypothetical protein	hypothetical protein	Phage
group_2560	Gp54	Gp54	Phage
group_2561	Gp55	Gp55	Phage
group_2562	Lin1249 protein	Lin1249 protein	Phage
group_2563	Lin1250 protein	Lin1250 protein	Phage
group_2564	YopX domain-containing protein	YopX domain-containing protein	Phage
group_2565	hypothetical protein	hypothetical protein	Phage
group_2567	hypothetical protein	hypothetical protein	Phage
group_2568	Gp68	Gp68	Phage
group_2569	Gp76	Gp76	Phage
group_257	phage tail protein	phage tail protein	Phage
group_2570	hypothetical protein	hypothetical protein	Phage
group_2571	terS	phage terminase small subunit	Phage
group_2572	Terminase-6C domain-containing protein	Terminase-6C domain-containing protein	Phage
group_2573	Gp7	Gp7	Phage
group_2574	hypothetical protein	hypothetical protein	Phage
group_2575	LysM peptidoglycan-binding domain-containing protein	LysM peptidoglycan-binding domain-containing protein	Phage
group_2576	hypothetical protein	hypothetical protein	Phage
group_2578	DUF3310 domain-containing protein	DUF3310 domain-containing protein	Phage
group_2580	pentapeptide repeat-containing protein	pentapeptide repeat-containing protein	Phage
group_2581	hypothetical protein	hypothetical protein	Phage
group_2586	hypothetical protein	hypothetical protein	Phage
group_2587	toxin	toxin	Phage
group_2588	hypothetical protein	hypothetical protein	Phage
group_2592	hypothetical protein	hypothetical protein	Phage
group_2593	hypothetical protein	hypothetical protein	Phage
group_2594	hypothetical protein	hypothetical protein	Phage
group_2599	hypothetical protein	hypothetical protein	Phage
group_260	DUF2786 domain-containing protein	DUF2786 domain-containing protein	Phage
group_2604	Gp44 [Bacteriophage A118]	Gp44 [Bacteriophage A118]	Phage
group_2610	peptidase	peptidase	Phage
group_2611	DUF3310 domain-containing protein	DUF3310 domain-containing protein	Phage
group_2612	hypothetical protein	hypothetical protein	Phage
group_2614	GNAT family N-acetyltransferase	GNAT family N-acetyltransferase	Phage
group_2617	hypothetical protein	hypothetical protein	Phage
group_2618	hypothetical protein	hypothetical protein	Phage
group_262	hypothetical protein	hypothetical protein	Phage
group_2626	DUF5405 domain-containing protein	DUF5405 domain-containing protein	Phage
group_2630	DUF1351 domain-containing protein	DUF1351 domain-containing protein	Phage
group_2663	hypothetical protein	hypothetical protein	Phage
group_2664	hypothetical protein	hypothetical protein	Phage
group_2666	DEAD/DEAH box helicase	DEAD/DEAH box helicase	Phage
group_2669	phage holin	phage holin	Phage
group_267	HTH cro/C1-type domain-containing protein	HTH cro/C1-type domain-containing protein	Phage
group_2671	site-specific integrase	site-specific integrase	Phage
group_2672	hipB	XRE family transcriptional regulator	Phage
group_2678	hypothetical protein	hypothetical protein	Phage
group_2679	Lin0087 protein	Lin0087 protein	Phage
group_268	DUF3310 domain-containing protein	DUF3310 domain-containing protein	Phage
group_2681	hypothetical protein	hypothetical protein	Phage
group_2682	YopX domain-containing protein	YopX domain-containing protein	Phage
group_2683	Phenylalanyl-tRNA synthetase, beta subunit	Phenylalanyl-tRNA synthetase, beta subunit	Phage
group_2684	Pentapeptide repeat-containing protein	Pentapeptide repeat-containing protein	Phage
group_2685	hypothetical protein	hypothetical protein	Phage
group_2686	hypothetical protein	hypothetical protein	Phage
group_2687	hypothetical protein	hypothetical protein	Phage
group_2688	hypothetical protein	hypothetical protein	Phage
group_2689	Conserved phage-related protein	Conserved phage-related protein	Phage
group_2690	Siphovirus Gp157 family protein	Siphovirus Gp157 family protein	Phage
group_2691	DNA-binding protein	DNA-binding protein	Phage
group_2692	DNA primase	DNA primase	Phage
group_2698	Conserved phage-related protein	Conserved phage-related protein	Phage
group_2699	hypothetical protein	hypothetical protein	Phage
group_2701	hypothetical protein	hypothetical protein	Phage
group_2788	hypothetical protein	hypothetical protein	Phage
group_2796	hypothetical protein	hypothetical protein	Phage
group_2799	hypothetical protein	hypothetical protein	Phage
group_2801	hypothetical protein	hypothetical protein	Phage
group_2802	Gp12	Gp12	Phage
group_375	hypothetical protein	hypothetical protein	Phage
group_376	hypothetical protein	hypothetical protein	Phage
group_377	hypothetical protein	hypothetical protein	Phage
group_380	Conserved phage-related protein	Conserved phage-related protein	Phage
group_382	hypothetical protein	hypothetical protein	Phage
group_383	hypothetical protein	hypothetical protein	Phage
group_40	DUF3310 domain-containing protein	DUF3310 domain-containing protein	Phage
group_42	HTH cro/C1-type domain-containing protein	HTH cro/C1-type domain-containing protein	Phage
group_431	vanZ	antibiotic resistance protein VanZ	Phage
group_46	phage tail tape measure protein	phage tail tape measure protein	Phage
group_491	minor capsid protein	minor capsid protein	Phage
group_493	Gp33	Gp33	Phage
group_494	hypothetical protein	hypothetical protein	Phage
group_519	DUF1642 domain-containing protein	DUF1642 domain-containing protein	Phage
group_52	Siphovirus Gp157 family protein	Siphovirus Gp157 family protein	Phage
group_520	ssb	single-stranded DNA-binding protein	Phage
group_522	hypothetical protein	hypothetical protein	Phage
group_525	hypothetical protein	hypothetical protein	Phage
group_526	hypothetical protein	hypothetical protein	Phage
group_529	Gp12	Gp12	Phage
group_535	hypothetical protein	hypothetical protein	Phage
group_536	hypothetical protein	hypothetical protein	Phage
group_539	hypothetical protein	hypothetical protein	Phage
group_541	DUF669 domain-containing protein	DUF669 domain-containing protein	Phage
group_542	transcriptional regulator	transcriptional regulator	Phage
group_544	phnP	MBL fold metallo-hydrolase	Phage
group_546	spo0J	chromosome partitioning protein ParB	Phage
group_548	major capsid protein	major capsid protein	Phage
group_549	N-acetylmuramoyl-L-alanine amidase	N-acetylmuramoyl-L-alanine amidase	Phage
group_553	AP2 domain-containing protein	AP2 domain-containing protein	Phage
group_556	hypothetical protein	hypothetical protein	Phage
group_557	DNA primase	DNA primase	Phage
group_561	hypothetical protein	hypothetical protein	Phage
group_563	hypothetical protein	hypothetical protein	Phage
group_564	Lin2592 protein	Lin2592 protein	Phage
group_565	peptidase	peptidase	Phage
group_567	dcm	DNA (cytosine-5-)-methyltransferase	Phage
group_568	Lin0078 protein	Lin0078 protein	Phage
group_581	yjdB	Ig-like domain-containing protein	Phage
group_588	hypothetical protein	hypothetical protein	Phage
group_62	Lin2387 protein	Lin2387 protein	Phage
group_64	hypothetical protein	hypothetical protein	Phage
group_75	phage tail protein	phage tail protein	Phage
group_76	hypothetical protein	hypothetical protein	Phage
group_77	Prophage endopeptidase tail	Prophage endopeptidase tail	Phage
group_788	XRE family transcriptional regulator	XRE family transcriptional regulator	Phage
group_789	XRE family transcriptional regulator	XRE family transcriptional regulator	Phage
group_790	hypothetical protein	hypothetical protein	Phage
group_792	hypothetical protein	hypothetical protein	Phage
group_794	hypothetical protein	hypothetical protein	Phage
group_795	hypothetical protein	hypothetical protein	Phage
group_91	phage tail tape measure protein	phage tail tape measure protein	Phage
group_93	ssb	single-stranded DNA-binding protein	Phage
group_94	hypothetical protein	hypothetical protein	Phage
group_95	hypothetical protein	hypothetical protein	Phage
head-tail-connector-protein		head-tail connector protein	Phage
HeH-domain-containing-protein		HeH domain-containing protein	Phage
helicase		helicase	Phage
Helix-turn-helix-domain-containing-protein		Helix-turn-helix domain-containing protein	Phage
higA		HigA family addiction module antitoxin	Phage
HK97-family-phage-prohead-protease		HK97 family phage prohead protease	Phage
HK97-gp10-family-phage-protein		HK97 gp10 family phage protein	Phage
HNH-endonuclease		HNH endonuclease	Phage
hol		Antiholin	Phage
Holliday-junction-resolvase-RecU		Holliday junction resolvase RecU	Phage
hsdM		methylase	Phage
Ig-domain-containing-protein		Ig domain-containing protein	Phage
ImmA/IrrE-family-metallo-endopeptidase		ImmA/IrrE family metallo-endopeptidase	Phage
Integrase		Integrase	Phage
IrrE-N-terminal-like-domain-containing-protein		IrrE N-terminal-like domain-containing protein	Phage
KTSC-domain-containing-protein		KTSC domain-containing protein	Phage
Lin0072-protein		Lin0072 protein	Phage
Lin0074-protein		Lin0074 protein	Phage
Lin0078-protein		Lin0078 protein	Phage
Lin0087-protein		Lin0087 protein	Phage
Lin1236-protein		Lin1236 protein	Phage
Lin1237-protein		Lin1237 protein	Phage
Lin1239-protein		Lin1239 protein	Phage
Lin1240-protein		Lin1240 protein	Phage
Lin1250-protein		Lin1250 protein	Phage
Lin1251-protein		Lin1251 protein	Phage
Lin1263-protein		Lin1263 protein	Phage
Lin1293-protein		Lin1293 protein	Phage
Lin1294-protein		Lin1294 protein	Phage
Lin1298-protein		Lin1298 protein	Phage
Lin1299-protein		Lin1299 protein	Phage
Lin1302-protein		Lin1302 protein	Phage
Lin1707-protein		Lin1707 protein	Phage
Lin2384-protein		Lin2384 protein	Phage
Lin2387-protein		Lin2387 protein	Phage
Lin2389-protein		Lin2389 protein	Phage
Lin2403-protein		Lin2403 protein	Phage
Lin2419-protein		Lin2419 protein	Phage
Lin2592-protein		Lin2592 protein	Phage
Lin2594-protein		Lin2594 protein	Phage
Lin2603-protein		Lin2603 protein	Phage
Lmo1656-family-SNX6-recruiting-virulence-factor		Lmo1656 family SNX6-recruiting virulence factor	Phage
Lmo2319-protein		Lmo2319 protein	Phage
Major-capsid-protein-E		Major capsid protein E	Phage
Meiotically-up-regulated-gene-113		Meiotically up-regulated gene 113	Phage
MerR-family-transcriptional-regulator		MerR family transcriptional regulator	Phage
minor-capsid-protein		minor capsid protein	Phage
Minor-capsid-protein		Minor capsid protein	Phage
N-acetylmuramoyl-L-alanine-amidase		N-acetylmuramoyl-L-alanine amidase	Phage
nuclease		nuclease	Phage
PBSX-family-phage-terminase-large-subunit		PBSX family phage terminase large subunit	Phage
PcfK-like-protein		PcfK-like protein	Phage
PDDEXK-5-domain-containing-protein		PDDEXK-5 domain-containing protein	Phage
Pentapeptide-domain-containing-protein		Pentapeptide domain-containing protein	Phage
pentapeptide-repeat-containing-protein		pentapeptide repeat-containing protein	Phage
Pentapeptide-repeat-containing-protein		Pentapeptide repeat-containing protein	Phage
peptidase-M15		peptidase M15	Phage
Peptidase-S74-domain-containing-protein		Peptidase S74 domain-containing protein	Phage
phage-antirepressor-Ant		phage antirepressor Ant	Phage
Phage-baseplate-upper-protein		Phage baseplate upper protein	Phage
phage-head-closure-protein		phage head closure protein	Phage
phage-head-tail-adapter-protein		phage head-tail adapter protein	Phage
phage-holin		phage holin	Phage
phage-holin-family-protein		phage holin family protein	Phage
phage-major-tail-protein,-TP901-1-family		phage major tail protein, TP901-1 family	Phage
phage-portal-protein		phage portal protein	Phage
Phage-portal-protein		Phage portal protein	Phage
Phage-protein		Phage protein	Phage
phage-repressor-protein/antirepressor-Ant		phage repressor protein/antirepressor Ant	Phage
Phage-tail-assembly-chaperone-protein,-TAC		Phage tail assembly chaperone protein, TAC	Phage
Phage-tail-assembly-chaperone-protein-Gp14-()A118		Phage tail assembly chaperone protein Gp14 ()A118	Phage
phage-tail-protein		phage tail protein	Phage
Phage-tail-protein		Phage tail protein	Phage
phage-tail-tape-measure-protein		phage tail tape measure protein	Phage
phage-terminase-large-subunit		phage terminase large subunit	Phage
phage-terminase-small-subunit-P27-family		phage terminase small subunit P27 family	Phage
Phg-2220-C-domain-containing-protein		Phg-2220-C domain-containing protein	Phage
Plasmid-maintenance-system-killer-protein		Plasmid maintenance system killer protein	Phage
ply		L-alanyl-D-glutamate peptidase	Phage
portal-protein		portal protein	Phage
preprotein-translocase-subunit-YajC		preprotein translocase subunit YajC	Phage
Preprotein-translocase-subunit-YajC		Preprotein translocase subunit YajC	Phage
pRha		Rha family transcriptional regulator	Phage
Prophage-tail-domain-containing-protein		Prophage-tail domain-containing protein	Phage
Protein-gp22-[Bacteriophage-A118]		Protein gp22 [Bacteriophage A118]	Phage
Protein-Gp66		Protein Gp66	Phage
Protein-gp8-[Bacteriophage-A118]		Protein gp8 [Bacteriophage A118]	Phage
Protein-NO-VEIN,-C-terminal		Protein NO VEIN, C-terminal	Phage
Putative-HNHc-nuclease		Putative HNHc nuclease	Phage
Recombinase-domain-containing-protein		Recombinase domain-containing protein	Phage
recombinase-family-protein		recombinase family protein	Phage
response-regulator		response regulator	Phage
RNA-binding-protein		RNA-binding protein	Phage
RNA-polymerase-subunit-sigma		RNA polymerase subunit sigma	Phage
RNA-polymerase-subunit-sigma-70		RNA polymerase subunit sigma-70	Phage
rusA		Endodeoxyribonuclease RusA	Phage
S-adenosylmethionine-synthetase		S-adenosylmethionine synthetase	Phage
SAM--benzoic-acid-carboxyl-methyltransferase		SAM--benzoic acid carboxyl methyltransferase	Phage
single-stranded-DNA-binding-protein		single-stranded DNA-binding protein	Phage
Single-stranded-DNA-binding-protein		Single-stranded DNA-binding protein	Phage
ssb2		Single-stranded DNA-binding protein 2	Phage
ssb3		Single-stranded DNA-binding protein 3	Phage
Sugar-phosphate-nucleotidyltransferase		Sugar-phosphate nucleotidyltransferase	Phage
sugar-phosphate-nucleotidyltransferase		sugar-phosphate nucleotidyltransferase	Phage
Tail-or-base-plate-protein-gp19		Tail or base plate protein gp19	Phage
terminase		terminase	Phage
Terminase		Terminase	Phage
Terminase-large-subunit		Terminase large subunit	Phage
Terminase-small-subunit		Terminase small subunit	Phage
terminase-small-subunit		terminase small subunit	Phage
terS		phage terminase small subunit	Phage
Thioredoxin		Thioredoxin	Phage
Toprim-like		Toprim-like	Phage
Transcriptional-regulator		Transcriptional regulator	Phage
Uncharacterized-phage-related-protein-Lin1259/Lin1739		Uncharacterized phage-related protein Lin1259/Lin1739	Phage
Uncharacterized-protein,-contains-phage-Mu-head-morphogenesis-gpF-like-domain		Uncharacterized protein, contains phage Mu head morphogenesis gpF-like domain	Phage
Uncharacterized-protein-Lin1253/Lin1744		Uncharacterized protein Lin1253/Lin1744	Phage
Uncharacterized-protein-Lin1255/Lin1742		Uncharacterized protein Lin1255/Lin1742	Phage
Uncharacterized-protein-Lin1265/Lin1734		Uncharacterized protein Lin1265/Lin1734	Phage
Uncharacterized-protein-YqaJ		Uncharacterized protein YqaJ	Phage
VRR-NUC-domain-containing-protein		VRR-NUC domain-containing protein	Phage
xtmA		terminase small subunit	Phage
xtmB		PBSX family phage terminase large subunit	Phage
ycjD		DUF559 domain-containing protein	Phage
yjdB		Ig-like virion protein	Phage
YopX-domain-containing-protein		YopX domain-containing protein	Phage
YozE-SAM-like-fold		YozE SAM-like fold	Phage
YqaJ-domain-containing-protein		YqaJ domain-containing protein	Phage
zinc-ribbon-domain-containing-protein		zinc ribbon domain-containing protein	Phage
AbrB/MazE/SpoVT-family-DNA-binding-domain-containing-protein		AbrB/MazE/SpoVT family DNA-binding domain-containing protein	Plasmid
bcrA		efflux transporter transcriptional regulator BcrA	Plasmid
bcrB		quaternary ammonium compound efflux SMR transporter BcrB	Plasmid
cadC		Cd(II)-sensing metalloregulatory transcriptional repressor CadC	Plasmid
cell-filamentation-protein-Fic		cell filamentation protein Fic	Plasmid
Cell-wall-hydrolase		Cell wall hydrolase	Plasmid
chromosome-partitioning-protein-ParA		chromosome partitioning protein ParA	Plasmid
clpA		ATP-dependent Clp protease ATP-binding subunit	Plasmid
DNA-topoisomerase		DNA topoisomerase	Plasmid
DUF2786-domain-containing-protein		DUF2786 domain-containing protein	Plasmid
DUF5592-domain-containing-protein		DUF5592 domain-containing protein	Plasmid
DUF669-domain-containing-protein		DUF669 domain-containing protein	Plasmid
fadH2		oxidoreductase	Plasmid
group_1089	hypothetical protein	hypothetical protein	Plasmid
group_1090	hypothetical protein	hypothetical protein	Plasmid
group_1091	hypothetical protein	hypothetical protein	Plasmid
group_1443	hypothetical protein	hypothetical protein	Plasmid
group_145	hypothetical protein	hypothetical protein	Plasmid
group_1625	hypothetical protein	hypothetical protein	Plasmid
group_1627	hypothetical protein	hypothetical protein	Plasmid
group_1628	dinP	excinuclease ABC subunit A	Plasmid
group_1629	hypothetical protein	hypothetical protein	Plasmid
group_1632	hypothetical protein	hypothetical protein	Plasmid
group_1634	hypothetical protein	hypothetical protein	Plasmid
group_1635	hypothetical protein	hypothetical protein	Plasmid
group_1636	hypothetical protein	hypothetical protein	Plasmid
group_1637	hypothetical protein	hypothetical protein	Plasmid
group_1638	hypothetical protein	hypothetical protein	Plasmid
group_1639	hypothetical protein	hypothetical protein	Plasmid
group_1640	hypothetical protein	hypothetical protein	Plasmid
group_1641	hypothetical protein	hypothetical protein	Plasmid
group_1643	hypothetical protein	hypothetical protein	Plasmid
group_1644	hypothetical protein	hypothetical protein	Plasmid
group_1645	hypothetical protein	hypothetical protein	Plasmid
group_1646	hypothetical protein	hypothetical protein	Plasmid
group_1647	hipB	Transcriptional regulator, contains XRE-family HTH domain	Plasmid
group_1649	hypothetical protein	hypothetical protein	Plasmid
group_1652	hypothetical protein	hypothetical protein	Plasmid
group_1653	hypothetical protein	hypothetical protein	Plasmid
group_1656	hypothetical protein	hypothetical protein	Plasmid
group_1774	hypothetical protein	hypothetical protein	Plasmid
group_2048	hypothetical protein	hypothetical protein	Plasmid
group_2064	hypothetical protein	hypothetical protein	Plasmid
group_231	hypothetical protein	hypothetical protein	Plasmid
group_2483	hypothetical protein	hypothetical protein	Plasmid
group_2485	hypothetical protein	hypothetical protein	Plasmid
group_2491	hypothetical protein	hypothetical protein	Plasmid
group_2494	hypothetical protein	hypothetical protein	Plasmid
group_2496	hypothetical protein	hypothetical protein	Plasmid
group_2497	hypothetical protein	hypothetical protein	Plasmid
group_2513	DUF3221 domain-containing protein	DUF3221 domain-containing protein	Plasmid
group_2516	glyoxalase	glyoxalase	Plasmid
group_2517	spoIVCA	Transposon Tn1546 resolvase	Plasmid
group_2549	hypothetical protein	hypothetical protein	Plasmid
group_263	parA	ParA-like ATPase involved in chromosome/plasmid partitioning or cellulose biosynthesis protein BcsQ	Plasmid
group_28	tnp-IS3	IS3 family transposase	Plasmid
group_514	cadA	cadmium-translocating P-type ATPase	Plasmid
group_515	CPBP family intramembrane metalloprotease	CPBP family intramembrane metalloprotease	Plasmid
group_517	hypothetical protein	hypothetical protein	Plasmid
HTH-cro/C1-type-domain-containing-protein		HTH cro/C1-type domain-containing protein	Plasmid
IS3-family-transposase		IS3 family transposase	Plasmid
MobL-relaxases		MobL relaxases	Plasmid
ParA-family-protein		ParA family protein	Plasmid
plasmid-replication-protein		plasmid replication protein	Plasmid
Pli0007-protein		Pli0007 protein	Plasmid
proX		glycine/betaine ABC transporter substrate-binding protein	Plasmid
resolvase		resolvase	Plasmid
Resolvase		Resolvase	Plasmid
spoIVCA		resolvase	Plasmid
T2SP-E-domain-containing-protein		T2SP-E domain-containing protein	Plasmid
Tn3-family-transposase		Tn3 family transposase	Plasmid
tnp-IS1216E		IS6 family transposase	Plasmid
tnp-ISLmo4		IS6 family ISLmo4 transposase	Plasmid
Toprim-domain-containing-protein		Toprim domain-containing protein	Plasmid
TraM-recognition-domain-containing-protein		TraM recognition domain-containing protein	Plasmid
Transposase		Transposase	Plasmid
type-II-toxin-antitoxin-system-PemK/MazF-family-toxin		type II toxin-antitoxin system PemK/MazF family toxin	Plasmid
ubiquitin		ubiquitin	Plasmid
2-hydroxyacid-dehydrogenase		2-hydroxyacid dehydrogenase	Undefined
ABC-transporter-ATP-binding-and-permease-protein		ABC transporter ATP-binding and permease protein	Undefined
acpS2		putative holo-[acyl-carrier-protein] synthase 2	Undefined
AcrIIA4-family-anti-CRISPR-protein		AcrIIA4 family anti-CRISPR protein	Undefined
Aldo-ket-red-domain-containing-protein		Aldo-ket-red domain-containing protein	Undefined
alpha/beta-hydrolase		alpha/beta hydrolase	Undefined
ANT-domain-containing-protein		ANT domain-containing protein	Undefined
Antitoxin-epsilon		Antitoxin epsilon	Undefined
Baseplate-J/gp47-family-protein		Baseplate J/gp47 family protein	Undefined
BIG2-domain-containing-protein		BIG2 domain-containing protein	Undefined
BMC-domain-containing-protein		BMC domain-containing protein	Undefined
BREX-1-system-adenine-specific-DNA-methyltransferase-PglX		BREX-1 system adenine-specific DNA-methyltransferase PglX	Undefined
Bro-N-domain-containing-protein		Bro-N domain-containing protein	Undefined
capsid-protein		capsid protein	Undefined
Capsid-protein-F		Capsid protein F	Undefined
carbohydrate-ABC-transporter-permease		carbohydrate ABC transporter permease	Undefined
Carbohydrate-binding-protein-CenC		Carbohydrate-binding protein CenC	Undefined
Cas9-inhibitor-AcrIIA9-family-protein		Cas9 inhibitor AcrIIA9 family protein	Undefined
cation-transporter		cation transporter	Undefined
cellulose-synthase		cellulose synthase	Undefined
Conserved-domain-protein		Conserved domain protein	Undefined
CopG		CopG	Undefined
CopG-family-transcriptional-regulator		CopG family transcriptional regulator	Undefined
cppA		Cryptic plasmid protein A	Undefined
cppB		Cryptic plasmid protein B	Undefined
cppC		Cryptic plasmid protein C	Undefined
Crossover-junction-endodeoxyribonuclease-RuvC		Crossover junction endodeoxyribonuclease RuvC	Undefined
cspG		cold shock protein CspG	Undefined
Cupin-2-conserved-barrel-domain-protein		Cupin 2 conserved barrel domain protein	Undefined
Cytochrome-c-peroxidase		Cytochrome c peroxidase	Undefined
dcm		DNA (cytosine-5-)-methyltransferase	Undefined
DNA-(cytosine-5-)-methyltransferase		DNA (cytosine-5-)-methyltransferase	Undefined
DNA-binding-protein-J		DNA-binding protein J	Undefined
DnaD-domain-containing-protein		DnaD domain-containing protein	Undefined
DNA-methyltransferase		DNA methyltransferase	Undefined
DNA-primase		DNA primase	Undefined
DNA-recombination/repair-protein-RecA		DNA recombination/repair protein RecA	Undefined
DUF1073-domain-containing-protein		DUF1073 domain-containing protein	Undefined
DUF1492-domain-containing-protein		DUF1492 domain-containing protein	Undefined
DUF2213-domain-containing-protein		DUF2213 domain-containing protein	Undefined
DUF2612-domain-containing-protein		DUF2612 domain-containing protein	Undefined
DUF262-domain-containing-protein		DUF262 domain-containing protein	Undefined
DUF2634-domain-containing-protein		DUF2634 domain-containing protein	Undefined
DUF3383-domain-containing-protein		DUF3383 domain-containing protein	Undefined
DUF3850-domain-containing-protein		DUF3850 domain-containing protein	Undefined
DUF3954-domain-containing-protein		DUF3954 domain-containing protein	Undefined
DUF4054-domain-containing-protein		DUF4054 domain-containing protein	Undefined
DUF4365-domain-containing-protein		DUF4365 domain-containing protein	Undefined
DUF5397-domain-containing-protein		DUF5397 domain-containing protein	Undefined
DUF5677-domain-containing-protein		DUF5677 domain-containing protein	Undefined
DUF6731-domain-containing-protein		DUF6731 domain-containing protein	Undefined
External-scaffolding-protein-D		External scaffolding protein D	Undefined
fetB		iron export ABC transporter permease subunit FetB	Undefined
GIY-YIG-nuclease-family-protein		GIY-YIG nuclease family protein	Undefined
Glutamate-decarboxylase		Glutamate decarboxylase	Undefined
gmrSD		DUF262 domain-containing protein	Undefined
Gp20		Gp20	Undefined
Gp21		Gp21	Undefined
Gp28		Gp28	Undefined
Gp37		Gp37	Undefined
Gp39-1		Gp39-1	Undefined
Gp46		Gp46	Undefined
Gp48		Gp48	Undefined
Gp53		Gp53	Undefined
Gp64		Gp64	Undefined
gpA1		DUF2481 domain-containing protein	Undefined
G-protein		G protein	Undefined
group_100	hypothetical protein	hypothetical protein	Undefined
group_1037	hypothetical protein	hypothetical protein	Undefined
group_1045	site-specific integrase	site-specific integrase	Undefined
group_1107	DUF3168 domain-containing protein	DUF3168 domain-containing protein	Undefined
group_1121	hypothetical protein	hypothetical protein	Undefined
group_1144	Lin1302 protein	Lin1302 protein	Undefined
group_1145	acrIIA1	anti-CRISPR protein AcrIIA1	Undefined
group_1158	DEAD/DEAH box helicase	DEAD/DEAH box helicase	Undefined
group_1178	Recombinase	Recombinase	Undefined
group_1185	hypothetical protein	hypothetical protein	Undefined
group_1187	LPXTG cell wall anchor domain-containing protein	LPXTG cell wall anchor domain-containing protein	Undefined
group_1192	DUF1642 domain-containing protein	DUF1642 domain-containing protein	Undefined
group_1194	DUF1642 domain-containing protein	DUF1642 domain-containing protein	Undefined
group_1202	hypothetical protein	hypothetical protein	Undefined
group_1204	MBL fold metallo-hydrolase	MBL fold metallo-hydrolase	Undefined
group_1205	dnaD	Uncharacterized phage-related protein Lin1244/Lin1753	Undefined
group_1206	ATP-binding protein	ATP-binding protein	Undefined
group_1207	Gp54	Gp54	Undefined
group_1220	ssb2	Single-stranded DNA-binding protein 2	Undefined
group_1228	hypothetical protein	hypothetical protein	Undefined
group_1231	LysM peptidoglycan-binding domain-containing protein	LysM peptidoglycan-binding domain-containing protein	Undefined
group_1234	terS	phage terminase small subunit	Undefined
group_1237	hypothetical protein	hypothetical protein	Undefined
group_1238	hypothetical protein	hypothetical protein	Undefined
group_1239	bet	phage recombination protein Bet	Undefined
group_1240	hypothetical protein	hypothetical protein	Undefined
group_1241	hypothetical protein	hypothetical protein	Undefined
group_1246	hypothetical protein	hypothetical protein	Undefined
group_1247	DUF4054 domain-containing protein	DUF4054 domain-containing protein	Undefined
group_1248	hypothetical protein	hypothetical protein	Undefined
group_1249	hypothetical protein	hypothetical protein	Undefined
group_1250	hypothetical protein	hypothetical protein	Undefined
group_1268	resolvase	resolvase	Undefined
group_1269	hypothetical protein	hypothetical protein	Undefined
group_1270	hypothetical protein	hypothetical protein	Undefined
group_1272	hypothetical protein	hypothetical protein	Undefined
group_144	hypothetical protein	hypothetical protein	Undefined
group_155	spoIVCA	recombinase family protein	Undefined
group_1567	tape measure protein	tape measure protein	Undefined
group_1580	hypothetical protein	hypothetical protein	Undefined
group_1584	hypothetical protein	hypothetical protein	Undefined
group_1587	hypothetical protein	hypothetical protein	Undefined
group_1588	hypothetical protein	hypothetical protein	Undefined
group_1618	hypothetical protein	hypothetical protein	Undefined
group_1666	SAM-dependent methyltransferase	SAM-dependent methyltransferase	Undefined
group_1687	hypothetical protein	hypothetical protein	Undefined
group_1699	XRE family transcriptional regulator	XRE family transcriptional regulator	Undefined
group_1703	Protein gp45 of Bacteriophage A118	Protein gp45 of Bacteriophage A118	Undefined
group_1707	Gp64	Gp64	Undefined
group_1708	Gp63	Gp63	Undefined
group_1709	BH0509 family protein	BH0509 family protein	Undefined
group_1718	VRR-NUC domain-containing protein	VRR-NUC domain-containing protein	Undefined
group_1744	terS	phage terminase small subunit	Undefined
group_1777	hypothetical protein	hypothetical protein	Undefined
group_1808	pentapeptide repeat-containing protein	pentapeptide repeat-containing protein	Undefined
group_1809	hypothetical protein	hypothetical protein	Undefined
group_1811	hypothetical protein	hypothetical protein	Undefined
group_1842	hypothetical protein	hypothetical protein	Undefined
group_1844	hypothetical protein	hypothetical protein	Undefined
group_1845	hypothetical protein	hypothetical protein	Undefined
group_1863	hypothetical protein	hypothetical protein	Undefined
group_1864	hypothetical protein	hypothetical protein	Undefined
group_1865	hypothetical protein	hypothetical protein	Undefined
group_1866	Prophage endopeptidase tail	Prophage endopeptidase tail	Undefined
group_1867	hypothetical protein	hypothetical protein	Undefined
group_1868	hypothetical protein	hypothetical protein	Undefined
group_1869	hypothetical protein	hypothetical protein	Undefined
group_1872	hypothetical protein	hypothetical protein	Undefined
group_1875	VRR-NUC domain-containing protein	VRR-NUC domain-containing protein	Undefined
group_1876	hypothetical protein	hypothetical protein	Undefined
group_1877	DNA primase	DNA primase	Undefined
group_1880	phage holin	phage holin	Undefined
group_1882	hypothetical protein	hypothetical protein	Undefined
group_1883	hypothetical protein	hypothetical protein	Undefined
group_1884	hypothetical protein	hypothetical protein	Undefined
group_1885	hypothetical protein	hypothetical protein	Undefined
group_1886	hypothetical protein	hypothetical protein	Undefined
group_1891	hypothetical protein	hypothetical protein	Undefined
group_1892	hypothetical protein	hypothetical protein	Undefined
group_1893	hypothetical protein	hypothetical protein	Undefined
group_1897	YopX family protein	YopX family protein	Undefined
group_1898	LPXTG cell wall anchor domain-containing protein	LPXTG cell wall anchor domain-containing protein	Undefined
group_1899	hypothetical protein	hypothetical protein	Undefined
group_1900	SMI1/KNR4 family protein	SMI1/KNR4 family protein	Undefined
group_1907	hypothetical protein	hypothetical protein	Undefined
group_1910	hypothetical protein	hypothetical protein	Undefined
group_1920	Conserved domain protein	Conserved domain protein	Undefined
group_1926	phage holin	phage holin	Undefined
group_1928	hypothetical protein	hypothetical protein	Undefined
group_1936	hypothetical protein	hypothetical protein	Undefined
group_1937	LPXTG cell wall anchor domain-containing protein	LPXTG cell wall anchor domain-containing protein	Undefined
group_1938	DUF1642 domain-containing protein	DUF1642 domain-containing protein	Undefined
group_1939	YopX domain-containing protein	YopX domain-containing protein	Undefined
group_1944	hypothetical protein	hypothetical protein	Undefined
group_1945	hypothetical protein	hypothetical protein	Undefined
group_1947	hypothetical protein	hypothetical protein	Undefined
group_1958	hypothetical protein	hypothetical protein	Undefined
group_1959	hypothetical protein	hypothetical protein	Undefined
group_1969	DUF2513 domain-containing protein	DUF2513 domain-containing protein	Undefined
group_1972	DUF3850 domain-containing protein	DUF3850 domain-containing protein	Undefined
group_1980	Helix-turn-helix domain-containing protein	Helix-turn-helix domain-containing protein	Undefined
group_1986	hypothetical protein	hypothetical protein	Undefined
group_2	hypothetical protein	hypothetical protein	Undefined
group_2009	hypothetical protein	hypothetical protein	Undefined
group_2018	Gp67	Gp67	Undefined
group_2021	hypothetical protein	hypothetical protein	Undefined
group_2022	hypothetical protein	hypothetical protein	Undefined
group_2023	hypothetical protein	hypothetical protein	Undefined
group_2024	hypothetical protein	hypothetical protein	Undefined
group_2025	hypothetical protein	hypothetical protein	Undefined
group_2026	YopX domain-containing protein	YopX domain-containing protein	Undefined
group_2027	hypothetical protein	hypothetical protein	Undefined
group_2028	DUF1642 domain-containing protein	DUF1642 domain-containing protein	Undefined
group_2029	hypothetical protein	hypothetical protein	Undefined
group_2030	DUF2481 domain-containing protein	DUF2481 domain-containing protein	Undefined
group_2031	hypothetical protein	hypothetical protein	Undefined
group_2040	hypothetical protein	hypothetical protein	Undefined
group_2041	hypothetical protein	hypothetical protein	Undefined
group_2044	hypothetical protein	hypothetical protein	Undefined
group_2045	hypothetical protein	hypothetical protein	Undefined
group_2053	XRE family transcriptional regulator	XRE family transcriptional regulator	Undefined
group_2055	hypothetical protein	hypothetical protein	Undefined
group_2060	hypothetical protein	hypothetical protein	Undefined
group_2062	hypothetical protein	hypothetical protein	Undefined
group_2066	Recombinase	Recombinase	Undefined
group_2067	phage holin family protein	phage holin family protein	Undefined
group_2068	DUF1617 domain-containing protein	DUF1617 domain-containing protein	Undefined
group_2069	hypothetical protein	hypothetical protein	Undefined
group_2070	phage tail protein	phage tail protein	Undefined
group_2071	Gp13 protein (Bacteriophage PSA)	Gp13 protein (Bacteriophage PSA)	Undefined
group_2072	hypothetical protein	hypothetical protein	Undefined
group_2075	hypothetical protein	hypothetical protein	Undefined
group_2076	hypothetical protein	hypothetical protein	Undefined
group_2078	DUF4314 domain-containing protein	DUF4314 domain-containing protein	Undefined
group_2079	Methyltransferase	Methyltransferase	Undefined
group_2080	Putative methionine adenosyltransferase	Putative methionine adenosyltransferase	Undefined
group_2081	VRR-NUC domain-containing protein	VRR-NUC domain-containing protein	Undefined
group_2082	hypothetical protein	hypothetical protein	Undefined
group_2084	DUF4406 domain-containing protein	DUF4406 domain-containing protein	Undefined
group_2085	hypothetical protein	hypothetical protein	Undefined
group_2086	Rha family transcriptional regulator	Rha family transcriptional regulator	Undefined
group_2088	DUF2815 domain-containing protein	DUF2815 domain-containing protein	Undefined
group_2089	DUF2800 domain-containing protein	DUF2800 domain-containing protein	Undefined
group_2090	rRNA biogenesis protein rrp5	rRNA biogenesis protein rrp5	Undefined
group_2091	hypothetical protein	hypothetical protein	Undefined
group_2099	hypothetical protein	hypothetical protein	Undefined
group_2100	hypothetical protein	hypothetical protein	Undefined
group_2102	leucine-rich repeat domain-containing protein	leucine-rich repeat domain-containing protein	Undefined
group_2103	hypothetical protein	hypothetical protein	Undefined
group_2108	hypothetical protein	hypothetical protein	Undefined
group_2110	hypothetical protein	hypothetical protein	Undefined
group_2111	VRR-NUC domain-containing protein	VRR-NUC domain-containing protein	Undefined
group_2112	hypothetical protein	hypothetical protein	Undefined
group_2113	helix-turn-helix transcriptional regulator	helix-turn-helix transcriptional regulator	Undefined
group_2115	hypothetical protein	hypothetical protein	Undefined
group_2116	hypothetical protein	hypothetical protein	Undefined
group_2117	LysM peptidoglycan-binding domain-containing protein	LysM peptidoglycan-binding domain-containing protein	Undefined
group_2118	hypothetical protein	hypothetical protein	Undefined
group_2119	Lin1708 protein	Lin1708 protein	Undefined
group_2120	DUF2612 domain-containing protein	DUF2612 domain-containing protein	Undefined
group_2121	Baseplate J/gp47 family protein	Baseplate J/gp47 family protein	Undefined
group_2122	Gp22	Gp22	Undefined
group_2123	Gp20	Gp20	Undefined
group_2124	Gp15	Gp15	Undefined
group_2125	Gp12	Gp12	Undefined
group_2127	hypothetical protein	hypothetical protein	Undefined
group_2128	DUF2213 domain-containing protein	DUF2213 domain-containing protein	Undefined
group_2129	Gp5	Gp5	Undefined
group_2130	Uncharacterized protein, contains phage Mu head morphogenesis gpF-like domain	Uncharacterized protein, contains phage Mu head morphogenesis gpF-like domain	Undefined
group_2131	Terminase-6C domain-containing protein	Terminase-6C domain-containing protein	Undefined
group_2132	hypothetical protein	hypothetical protein	Undefined
group_2133	Gp76	Gp76	Undefined
group_2134	Uncharacterized phage-related protein Lin1259/Lin1739	Uncharacterized phage-related protein Lin1259/Lin1739	Undefined
group_2135	hypothetical protein	hypothetical protein	Undefined
group_2137	DUF3850 domain-containing protein	DUF3850 domain-containing protein	Undefined
group_2138	hypothetical protein	hypothetical protein	Undefined
group_2139	hypothetical protein	hypothetical protein	Undefined
group_2141	Cas9 inhibitor AcrIIA9 family protein	Cas9 inhibitor AcrIIA9 family protein	Undefined
group_2142	Lin1251 protein	Lin1251 protein	Undefined
group_2143	Lin1250 protein	Lin1250 protein	Undefined
group_2144	Lin1249 protein	Lin1249 protein	Undefined
group_2145	RusA family crossover junction endodeoxyribonuclease	RusA family crossover junction endodeoxyribonuclease	Undefined
group_2146	Lin1246 protein	Lin1246 protein	Undefined
group_2147	MBL fold metallo-hydrolase	MBL fold metallo-hydrolase	Undefined
group_2148	hypothetical protein	hypothetical protein	Undefined
group_2149	hypothetical protein	hypothetical protein	Undefined
group_2150	Lin1239 protein	Lin1239 protein	Undefined
group_2151	Lin1236 protein	Lin1236 protein	Undefined
group_2152	hypothetical protein	hypothetical protein	Undefined
group_2153	XRE family transcriptional regulator	XRE family transcriptional regulator	Undefined
group_2154	XRE family transcriptional regulator	XRE family transcriptional regulator	Undefined
group_2155	ImmA/IrrE family metallo-endopeptidase	ImmA/IrrE family metallo-endopeptidase	Undefined
group_2156	hypothetical protein	hypothetical protein	Undefined
group_2157	hypothetical protein	hypothetical protein	Undefined
group_2158	spoIVCA	Site-specific DNA recombinase SpoIVCA/DNA invertase PinE	Undefined
group_2159	hypothetical protein	hypothetical protein	Undefined
group_2166	hypothetical protein	hypothetical protein	Undefined
group_2170	hypothetical protein	hypothetical protein	Undefined
group_2171	hypothetical protein	hypothetical protein	Undefined
group_2177	MerR family transcriptional regulator	MerR family transcriptional regulator	Undefined
group_2179	Lin1251 protein	Lin1251 protein	Undefined
group_2180	Sugar-phosphate nucleotidyltransferase	Sugar-phosphate nucleotidyltransferase	Undefined
group_2182	hypothetical protein	hypothetical protein	Undefined
group_2187	HTH cro/C1-type domain-containing protein	HTH cro/C1-type domain-containing protein	Undefined
group_2188	hypothetical protein	hypothetical protein	Undefined
group_2189	hypothetical protein	hypothetical protein	Undefined
group_219	DUF2481 domain-containing protein	DUF2481 domain-containing protein	Undefined
group_2190	hypothetical protein	hypothetical protein	Undefined
group_2192	hypothetical protein	hypothetical protein	Undefined
group_2195	Gp22	Gp22	Undefined
group_2196	Gp15	Gp15	Undefined
group_2197	Gp9	Gp9	Undefined
group_2198	DUF2213 domain-containing protein	DUF2213 domain-containing protein	Undefined
group_2199	minor capsid protein	minor capsid protein	Undefined
group_2200	Terminase-6C domain-containing protein	Terminase-6C domain-containing protein	Undefined
group_2201	terS	phage terminase small subunit	Undefined
group_2202	hypothetical protein	hypothetical protein	Undefined
group_2204	DUF1492 domain-containing protein	DUF1492 domain-containing protein	Undefined
group_2205	Lin1740 protein	Lin1740 protein	Undefined
group_2207	hypothetical protein	hypothetical protein	Undefined
group_2208	hypothetical protein	hypothetical protein	Undefined
group_2210	Lin1251 protein	Lin1251 protein	Undefined
group_2211	Lin1250 protein	Lin1250 protein	Undefined
group_2215	bet	phage recombination protein Bet	Undefined
group_2216	hypothetical protein	hypothetical protein	Undefined
group_2217	hypothetical protein	hypothetical protein	Undefined
group_2218	Lin1239 protein	Lin1239 protein	Undefined
group_2220	Lin1236 protein	Lin1236 protein	Undefined
group_2222	helix-turn-helix domain-containing protein	helix-turn-helix domain-containing protein	Undefined
group_2223	ImmA/IrrE family metallo-endopeptidase	ImmA/IrrE family metallo-endopeptidase	Undefined
group_2224	Gp39	Gp39	Undefined
group_2232	hypothetical protein	hypothetical protein	Undefined
group_2238	hypothetical protein	hypothetical protein	Undefined
group_2240	DUF1642 domain-containing protein	DUF1642 domain-containing protein	Undefined
group_2241	YopX domain-containing protein	YopX domain-containing protein	Undefined
group_2248	hypothetical protein	hypothetical protein	Undefined
group_2250	hypothetical protein	hypothetical protein	Undefined
group_2252	hypothetical protein	hypothetical protein	Undefined
group_2255	hypothetical protein	hypothetical protein	Undefined
group_2257	hypothetical protein	hypothetical protein	Undefined
group_2259	hypothetical protein	hypothetical protein	Undefined
group_2260	DUF1642 domain-containing protein	DUF1642 domain-containing protein	Undefined
group_2265	hypothetical protein	hypothetical protein	Undefined
group_2276	hypothetical protein	hypothetical protein	Undefined
group_2287	Conserved domain protein	Conserved domain protein	Undefined
group_2291	hypothetical protein	hypothetical protein	Undefined
group_2293	hypothetical protein	hypothetical protein	Undefined
group_2294	hypothetical protein	hypothetical protein	Undefined
group_2295	hypothetical protein	hypothetical protein	Undefined
group_2296	hypothetical protein	hypothetical protein	Undefined
group_2297	hypothetical protein	hypothetical protein	Undefined
group_2298	hypothetical protein	hypothetical protein	Undefined
group_2299	hypothetical protein	hypothetical protein	Undefined
group_2300	hypothetical protein	hypothetical protein	Undefined
group_2303	portal protein	portal protein	Undefined
group_2307	hypothetical protein	hypothetical protein	Undefined
group_2308	hypothetical protein	hypothetical protein	Undefined
group_2309	hypothetical protein	hypothetical protein	Undefined
group_2311	MucBP domain-containing protein	MucBP domain-containing protein	Undefined
group_2312	hypothetical protein	hypothetical protein	Undefined
group_2313	hypothetical protein	hypothetical protein	Undefined
group_2318	YopX domain-containing protein	YopX domain-containing protein	Undefined
group_2334	hypothetical protein	hypothetical protein	Undefined
group_2335	ethanolamine utilization protein	ethanolamine utilization protein	Undefined
group_2337	Lin2401 protein	Lin2401 protein	Undefined
group_2344	hypothetical protein	hypothetical protein	Undefined
group_2351	transposase	transposase	Undefined
group_2359	hypothetical protein	hypothetical protein	Undefined
group_2362	hypothetical protein	hypothetical protein	Undefined
group_2363	hypothetical protein	hypothetical protein	Undefined
group_2366	tatD	TatD family deoxyribonuclease	Undefined
group_2367	tatD	TatD family deoxyribonuclease	Undefined
group_2375	hypothetical protein	hypothetical protein	Undefined
group_2382	hypothetical protein	hypothetical protein	Undefined
group_2383	Bacteriophage abortive infection AbiH	Bacteriophage abortive infection AbiH	Undefined
group_2387	hypothetical protein	hypothetical protein	Undefined
group_2388	hypothetical protein	hypothetical protein	Undefined
group_2396	hypothetical protein	hypothetical protein	Undefined
group_2398	hypothetical protein	hypothetical protein	Undefined
group_2400	hypothetical protein	hypothetical protein	Undefined
group_2401	hypothetical protein	hypothetical protein	Undefined
group_2405	hypothetical protein	hypothetical protein	Undefined
group_2408	recombinase family protein	recombinase family protein	Undefined
group_2432	hypothetical protein	hypothetical protein	Undefined
group_2445	Lin2389 protein	Lin2389 protein	Undefined
group_2458	tyrosine-type recombinase/integrase	tyrosine-type recombinase/integrase	Undefined
group_2459	hypothetical protein	hypothetical protein	Undefined
group_2460	site-specific integrase	site-specific integrase	Undefined
group_2466	hypothetical protein	hypothetical protein	Undefined
group_2467	DNA polymerase IV	DNA polymerase IV	Undefined
group_2478	DUF1310 domain-containing protein	DUF1310 domain-containing protein	Undefined
group_2484	hypothetical protein	hypothetical protein	Undefined
group_2486	hypothetical protein	hypothetical protein	Undefined
group_2487	hypothetical protein	hypothetical protein	Undefined
group_2488	hypothetical protein	hypothetical protein	Undefined
group_2489	MobL relaxases	MobL relaxases	Undefined
group_2490	hypothetical protein	hypothetical protein	Undefined
group_2492	hypothetical protein	hypothetical protein	Undefined
group_2495	plasmid replication protein	plasmid replication protein	Undefined
group_2499	istB	IS21-like element helper ATPase IstB	Undefined
group_2500	hypothetical protein	hypothetical protein	Undefined
group_2501	hypothetical protein	hypothetical protein	Undefined
group_2506	cadA	cadmium-translocating P-type ATPase	Undefined
group_2507	cadA	cadmium-translocating P-type ATPase	Undefined
group_2508	ATP-binding protein	ATP-binding protein	Undefined
group_2509	ATP-binding protein	ATP-binding protein	Undefined
group_2510	hypothetical protein	hypothetical protein	Undefined
group_2514	hypothetical protein	hypothetical protein	Undefined
group_2515	hypothetical protein	hypothetical protein	Undefined
group_252	hypothetical protein	hypothetical protein	Undefined
group_2526	DUF1642 domain-containing protein	DUF1642 domain-containing protein	Undefined
group_2529	sgaB	PTS galactitol transporter subunit IIB	Undefined
group_2537	hypothetical protein	hypothetical protein	Undefined
group_2539	HTH cro/C1-type domain-containing protein	HTH cro/C1-type domain-containing protein	Undefined
group_2541	replication protein RepB	replication protein RepB	Undefined
group_2546	hypothetical protein	hypothetical protein	Undefined
group_2547	hypothetical protein	hypothetical protein	Undefined
group_2548	DUF1642 domain-containing protein	DUF1642 domain-containing protein	Undefined
group_2550	hypothetical protein	hypothetical protein	Undefined
group_2551	DUF4064 domain-containing protein	DUF4064 domain-containing protein	Undefined
group_2552	ImmA/IrrE family metallo-endopeptidase	ImmA/IrrE family metallo-endopeptidase	Undefined
group_2553	XRE family transcriptional regulator	XRE family transcriptional regulator	Undefined
group_2554	Helix-turn-helix transcriptional regulator	Helix-turn-helix transcriptional regulator	Undefined
group_2555	Lin1236 protein	Lin1236 protein	Undefined
group_2577	Conserved phage-related protein	Conserved phage-related protein	Undefined
group_2579	hypothetical protein	hypothetical protein	Undefined
group_258	hypothetical protein	hypothetical protein	Undefined
group_2583	hypothetical protein	hypothetical protein	Undefined
group_2585	hypothetical protein	hypothetical protein	Undefined
group_2589	DUF1642 domain-containing protein	DUF1642 domain-containing protein	Undefined
group_2590	pentapeptide repeat-containing protein	pentapeptide repeat-containing protein	Undefined
group_2591	Gp51	Gp51	Undefined
group_2595	hypothetical protein	hypothetical protein	Undefined
group_2596	hypothetical protein	hypothetical protein	Undefined
group_2597	XRE family transcriptional regulator	XRE family transcriptional regulator	Undefined
group_2600	hypothetical protein	hypothetical protein	Undefined
group_2613	hypothetical protein	hypothetical protein	Undefined
group_2616	hypothetical protein	hypothetical protein	Undefined
group_2619	hypothetical protein	hypothetical protein	Undefined
group_2620	hypothetical protein	hypothetical protein	Undefined
group_2621	DUF1642 domain-containing protein	DUF1642 domain-containing protein	Undefined
group_2622	hypothetical protein	hypothetical protein	Undefined
group_2628	DUF1642 domain-containing protein	DUF1642 domain-containing protein	Undefined
group_2635	LysM peptidoglycan-binding domain-containing protein	LysM peptidoglycan-binding domain-containing protein	Undefined
group_2636	hypothetical protein	hypothetical protein	Undefined
group_2637	Gp22	Gp22	Undefined
group_2638	Phage tail tape measure protein	Phage tail tape measure protein	Undefined
group_2639	hypothetical protein	hypothetical protein	Undefined
group_2640	Gp9	Gp9	Undefined
group_2641	hypothetical protein	hypothetical protein	Undefined
group_2643	Gp5	Gp5	Undefined
group_2644	Phage head morphogenesis protein	Phage head morphogenesis protein	Undefined
group_2645	hypothetical protein	hypothetical protein	Undefined
group_2646	Putative HNHc nuclease	Putative HNHc nuclease	Undefined
group_2647	hypothetical protein	hypothetical protein	Undefined
group_2648	hypothetical protein	hypothetical protein	Undefined
group_2650	Lin1251 protein	Lin1251 protein	Undefined
group_2651	Lin1250 protein	Lin1250 protein	Undefined
group_2652	Gp22	Gp22	Undefined
group_2653	hypothetical protein	hypothetical protein	Undefined
group_2655	Gp5	Gp5	Undefined
group_2657	terS	phage terminase small subunit	Undefined
group_2658	DNA-binding protein	DNA-binding protein	Undefined
group_2659	Uncharacterized phage-related protein Lin1259/Lin1739	Uncharacterized phage-related protein Lin1259/Lin1739	Undefined
group_2660	Putative HNHc nuclease	Putative HNHc nuclease	Undefined
group_2661	Lin1240 protein	Lin1240 protein	Undefined
group_2662	hypothetical protein	hypothetical protein	Undefined
group_2665	hypothetical protein	hypothetical protein	Undefined
group_2667	hypothetical protein	hypothetical protein	Undefined
group_2673	hypothetical protein	hypothetical protein	Undefined
group_2675	DUF1642 domain-containing protein	DUF1642 domain-containing protein	Undefined
group_2676	hypothetical protein	hypothetical protein	Undefined
group_2677	hypothetical protein	hypothetical protein	Undefined
group_2680	hypothetical protein	hypothetical protein	Undefined
group_2693	hypothetical protein	hypothetical protein	Undefined
group_2695	hypothetical protein	hypothetical protein	Undefined
group_2696	hypothetical protein	hypothetical protein	Undefined
group_270	Gp21	Gp21	Undefined
group_2700	hypothetical protein	hypothetical protein	Undefined
group_2702	IS3 family transposase	IS3 family transposase	Undefined
group_2704	ribonuclease P	ribonuclease P	Undefined
group_2705	hypothetical protein	hypothetical protein	Undefined
group_2706	hypothetical protein	hypothetical protein	Undefined
group_2707	araJ	MFS transporter	Undefined
group_2708	hypothetical protein	hypothetical protein	Undefined
group_2709	hypothetical protein	hypothetical protein	Undefined
group_271	Gp11	Gp11	Undefined
group_2710	hypothetical protein	hypothetical protein	Undefined
group_2714	hypothetical protein	hypothetical protein	Undefined
group_2717	cadA	cadmium-translocating P-type ATPase	Undefined
group_2721	tnp-IS3	IS3 family transposase	Undefined
group_2734	hypothetical protein	hypothetical protein	Undefined
group_2738	hypothetical protein	hypothetical protein	Undefined
group_2739	hypothetical protein	hypothetical protein	Undefined
group_2740	hypothetical protein	hypothetical protein	Undefined
group_2750	hypothetical protein	hypothetical protein	Undefined
group_2753	hypothetical protein	hypothetical protein	Undefined
group_2759	hypothetical protein	hypothetical protein	Undefined
group_2760	hypothetical protein	hypothetical protein	Undefined
group_2764	hypothetical protein	hypothetical protein	Undefined
group_2774	DUF4274 domain-containing protein	DUF4274 domain-containing protein	Undefined
group_2786	hypothetical protein	hypothetical protein	Undefined
group_2787	hypothetical protein	hypothetical protein	Undefined
group_2790	PcfK-like protein	PcfK-like protein	Undefined
group_2791	Lin1251 protein	Lin1251 protein	Undefined
group_2794	hypothetical protein	hypothetical protein	Undefined
group_2795	hypothetical protein	hypothetical protein	Undefined
group_2797	hypothetical protein	hypothetical protein	Undefined
group_2798	hypothetical protein	hypothetical protein	Undefined
group_2800	hypothetical protein	hypothetical protein	Undefined
group_2803	hypothetical protein	hypothetical protein	Undefined
group_2804	hypothetical protein	hypothetical protein	Undefined
group_2805	tnp-IS3	IS3 family transposase	Undefined
group_2806	hypothetical protein	hypothetical protein	Undefined
group_2807	hypothetical protein	hypothetical protein	Undefined
group_379	hypothetical protein	hypothetical protein	Undefined
group_47	SAM-dependent methyltransferase	SAM-dependent methyltransferase	Undefined
group_5	peptidoglycan-binding protein	peptidoglycan-binding protein	Undefined
group_51	DUF1642 domain-containing protein	DUF1642 domain-containing protein	Undefined
group_516	hypothetical protein	hypothetical protein	Undefined
group_530	minor capsid protein	minor capsid protein	Undefined
group_552	Gp40	Gp40	Undefined
group_566	DUF3954 domain-containing protein	DUF3954 domain-containing protein	Undefined
group_571	hypothetical protein	hypothetical protein	Undefined
group_572	hypothetical protein	hypothetical protein	Undefined
group_573	hypothetical protein	hypothetical protein	Undefined
group_574	hypothetical protein	hypothetical protein	Undefined
group_579	Gp12	Gp12	Undefined
group_584	lysR	LysR family transcriptional regulator	Undefined
group_587	hypothetical protein	hypothetical protein	Undefined
group_67	hypothetical protein	hypothetical protein	Undefined
group_78	hypothetical protein	hypothetical protein	Undefined
group_791	DUF1642 domain-containing protein	DUF1642 domain-containing protein	Undefined
group_97	peptidase M15	peptidase M15	Undefined
head-tail-adaptor-protein		head-tail adaptor protein	Undefined
heat-shock-protein		heat-shock protein	Undefined
HeH/LEM-domain-containing-protein		HeH/LEM domain-containing protein	Undefined
Helicase-SNF2		Helicase SNF2	Undefined
helix-turn-helix-domain-containing-protein		helix-turn-helix domain-containing protein	Undefined
helix-turn-helix-transcriptional-regulator		helix-turn-helix transcriptional regulator	Undefined
HNH-endonuclease-family-protein		HNH endonuclease family protein	Undefined
HTH-Tnp-1-2-domain-containing-protein		HTH-Tnp-1-2 domain-containing protein	Undefined
Ig-like-virion-protein		Ig-like virion protein	Undefined
Immunity-protein-74		Immunity protein 74	Undefined
InlB-B-repeat-containing-protein		InlB B-repeat-containing protein	Undefined
Inner-membrane-protein-YccF		Inner membrane protein YccF	Undefined
integrase		integrase	Undefined
integrase-core-domain-containing-protein		integrase core domain-containing protein	Undefined
Integrase-SAM-like-N-domain-containing-protein		Integrase-SAM-like-N domain-containing protein	Undefined
Internal-scaffolding-protein-B		Internal scaffolding protein B	Undefined
IS6-like-element-ISS1S-family-transposase		IS6-like element ISS1S family transposase	Undefined
IS982-like-element-ISLll1-family-transposase		IS982-like element ISLll1 family transposase	Undefined
istB		IS21-like element IS712 family helper ATPase IstB	Undefined
lcnD		Lactococcin A secretion protein LcnD	Undefined
Lin1246-protein		Lin1246 protein	Undefined
Lin1249-protein		Lin1249 protein	Undefined
Lin1708-protein		Lin1708 protein	Undefined
Lin1740-protein		Lin1740 protein	Undefined
Lin2401-protein		Lin2401 protein	Undefined
LlaI-1		LlaI-1	Undefined
LlaI-2		LlaI-2	Undefined
LlaI-3		LlaI-3	Undefined
LlaIC		LlaIC	Undefined
llaIM		Modification methylase LlaI	Undefined
Lmo1118-protein		Lmo1118 protein	Undefined
lmo1136-family-class-1-internalin		lmo1136 family class 1 internalin	Undefined
lysis-protein		lysis protein	Undefined
LysM-domain-containing-protein		LysM domain-containing protein	Undefined
LysM-peptidoglycan-binding-domain-containing-protein		LysM peptidoglycan-binding domain-containing protein	Undefined
major-capsid-protein		major capsid protein	Undefined
MBL-fold-metallo-hydrolase		MBL fold metallo-hydrolase	Undefined
Metal-dependent-hydrolase-ybeY		Metal-dependent hydrolase ybeY	Undefined
Methylase-S-domain-containing-protein		Methylase-S domain-containing protein	Undefined
Minor-spike-protein		Minor spike protein	Undefined
Mobilization-protein		Mobilization protein	Undefined
Multidrug/protein/lipid-ABC-transporter-ATP-binding-and-permease-protein		Multidrug/protein/lipid ABC transporter ATP-binding and permease protein	Undefined
N4-gp56-family-major-capsid-protein		N4-gp56 family major capsid protein	Undefined
N-acetylmuramoyl-L-alanine-amidase-domain-containing-protein		N-acetylmuramoyl-L-alanine amidase domain-containing protein	Undefined
Non-specific-serine/threonine-protein-kinase		Non-specific serine/threonine protein kinase	Undefined
Nuclease-SbcCD-subunit-C		Nuclease SbcCD subunit C	Undefined
ParB-N-terminal-domain-containing-protein		ParB N-terminal domain-containing protein	Undefined
PcfJ-domain-containing-protein		PcfJ domain-containing protein	Undefined
PcfJ-like-protein		PcfJ-like protein	Undefined
Peptidase-M78-domain-containing-protein		Peptidase-M78 domain-containing protein	Undefined
Peptidoglycan-bound-(LPXTG-motif)-Lmo0880-like-protein		Peptidoglycan bound (LPXTG motif) Lmo0880-like protein	Undefined
phage/plasmid-replication-protein,-II/X-family		phage/plasmid replication protein, II/X family	Undefined
phage-antirepressor-KilAC-domain-containing-protein		phage antirepressor KilAC domain-containing protein	Undefined
Phage-DNA-polymerase		Phage DNA polymerase	Undefined
Phage-head-morphogenesis-protein		Phage head morphogenesis protein	Undefined
Phage-integrase-family-protein		Phage integrase family protein	Undefined
phage-major-capsid-protein		phage major capsid protein	Undefined
Phage-protein,-putative		Phage protein, putative	Undefined
Phage-tail-tape-measure-protein		Phage tail tape measure protein	Undefined
Phenylalanyl-tRNA-synthetase,-beta-subunit		Phenylalanyl-tRNA synthetase, beta subunit	Undefined
Phosphotransferase-system-IIC-component,-glucose/maltose/N-acetylglucosamine-specific		Phosphotransferase system IIC component, glucose/maltose/N-acetylglucosamine-specific	Undefined
Plasmid-replicase		Plasmid replicase	Undefined
pmrR		Putative membrane protein PmrR	Undefined
POLAc-domain-containing-protein		POLAc domain-containing protein	Undefined
Polysaccharide-deacetylase		Polysaccharide deacetylase	Undefined
Protein-C		Protein C	Undefined
protein-export-chaperone-SecB		protein-export chaperone SecB	Undefined
Protein-gp45-of-Bacteriophage-A118		Protein gp45 of Bacteriophage A118	Undefined
Putative-helicase		Putative helicase	Undefined
Putative-iron-export-ATP-binding-protein-FetA		Putative iron export ATP-binding protein FetA	Undefined
Putative-nicotinate-phosphoribosyltransferase		Putative nicotinate phosphoribosyltransferase	Undefined
Putative-phage-integrase-family-site-specific-recombinase		Putative phage integrase family site-specific recombinase	Undefined
Putative-terminase-small-subunit		Putative terminase small subunit	Undefined
Recombinase		Recombinase	Undefined
recombinase-RecT		recombinase RecT	Undefined
Recombinase-RecT		Recombinase RecT	Undefined
Relaxase/Mobilisation-nuclease-domain		Relaxase/Mobilisation nuclease domain	Undefined
RepB		RepB	Undefined
Replication-associated-protein-A		Replication-associated protein A	Undefined
Replication-initiator-protein		Replication initiator protein	Undefined
replication-protein-RepB		replication protein RepB	Undefined
Repressor		Repressor	Undefined
Resolvase/invertase-type-recombinase-catalytic-domain-containing-protein		Resolvase/invertase-type recombinase catalytic domain-containing protein	Undefined
restriction-endonuclease-subunit-S		restriction endonuclease subunit S	Undefined
Reverse-transcriptase-(RNA-dependent-DNA-polymerase)		Reverse transcriptase (RNA-dependent DNA polymerase)	Undefined
reverse-transcriptase-family-protein		reverse transcriptase family protein	Undefined
ribE		6,7-dimethyl-8-ribityllumazine synthase	Undefined
RusA-family-crossover-junction-endodeoxyribonuclease		RusA family crossover junction endodeoxyribonuclease	Undefined
samB		Protein SamB	Undefined
scaffolding-protein		scaffolding protein	Undefined
sensor-histidine-kinase		sensor histidine kinase	Undefined
septation-protein-SpoVG-family-protein		septation protein SpoVG family protein	Undefined
SH3b-domain-containing-protein		SH3b domain-containing protein	Undefined
sigma-70-family-RNA-polymerase-sigma-factor		sigma-70 family RNA polymerase sigma factor	Undefined
siphovirus-Gp157-family-protein		siphovirus Gp157 family protein	Undefined
SIR2-family-protein		SIR2 family protein	Undefined
Site-specific-DNA-methyltransferase-(adenine-specific)		Site-specific DNA-methyltransferase (adenine-specific)	Undefined
site-specific-integrase		site-specific integrase	Undefined
tail-assembly-protein		tail assembly protein	Undefined
Tail-tape-measure-protein		Tail tape measure protein	Undefined
tape-measure-protein		tape measure protein	Undefined
Terminase-6C-domain-containing-protein		Terminase-6C domain-containing protein	Undefined
tnp-IS981		IS3 family IS981 transposase	Undefined
tnp-ISLmo7		IS21 family ISLmo7 transposase	Undefined
tnp-ISLmo9		IS3 family ISLmo9 transposase	Undefined
TnpV-protein		TnpV protein	Undefined
toprim-domain-containing-protein		toprim domain-containing protein	Undefined
tra8		IS30 family transposase	Undefined
Transcriptional-regulator,-xre-family		Transcriptional regulator, xre family	Undefined
Transposon-Tn3-resolvase		Transposon Tn3 resolvase	Undefined
TrsD-(TraD)-family-conjugation-protein		TrsD (TraD) family conjugation protein	Undefined
tyrosine-type-recombinase/integrase		tyrosine-type recombinase/integrase	Undefined
Uncharacterized-conserved-protein,-contains-restriction-enzyme-R-protein-N-terminal-(HSDR_N)-domain		Uncharacterized conserved protein, contains restriction enzyme R protein N terminal (HSDR_N) domain	Undefined
Uncharacterized-protein-Lin1247/Lin1750		Uncharacterized protein Lin1247/Lin1750	Undefined
V-type-ATP-synthase-subunit-F		V-type ATP synthase subunit F	Undefined
WxL-domain-surface-cell-wall-binding		WxL domain surface cell wall-binding	Undefined
yeaK		Uncharacterized protein YeaK	Undefined
YjdF-family-protein		YjdF family protein	Undefined
yomH		Phage tail family protein	Undefined
YopX-family-protein		YopX family protein	Undefined
zf-H2C2-domain-containing-protein		zf-H2C2 domain-containing protein	Undefined

## Sheet: Supp Table 3 L. monocytogenes
Supp Table 3. BLASTN matches of ST121 phage-associated core regions.
	L. monocytogenes strains	Total Score	Query Cover	Percentage identity	Accession	ST
Core Phage Lm_ST121_01
	CFSAN054109, 2HF33, 6179	26609	100	100	CP028183.1, CP075878.1, CP098509.1	121
	L58-55	26603	100	99.99	CP098507.1	121
	J0161, F6854	25966	100	99.19	CP002001.1, NZ_AADQ00000000.1	11
	AUSMDU00000235, MB4, 2BR21, 1BR5	25933	100	99.15	CP045970.1, CP050030.1, CP075873.1, CP075874.1	14
	CFSAN004330	25778	100	98.96	CP020833.1	1064
	PIR00543, NCCP 15743, PNUSAL000009	25479	100	98.58	CP025221.1, CP029175.1, CP054042.1, CP075877.1	101
	Lm 3136, MOD1_LS152, 2BR25, 3BS28, LM4	25169	100	98.2	CP013723.1, CP020830.1, CP075875.1, CP075876.1, CP076125.1	18
	PNUSAL000144	25130	100	98.15	CP020831.1	790
	4	25091	100	98.1	CP030837.1	1413
	10-4754, 10-4758, CFSAN007956, GIMC2094:LmcH67_7, GIMC2026:LmcBD14, GIMC2053:Lmc6646, GIMC2103:Lmc6942, GIMC2105:Lmc10258, GIMC2106:Lmc10704, GIMC2082:LmcIH1-5, GIMC2107:Lmc11363, GIMC2134:LmcEH-7, GIMC2054:Lmc6888, GIMC2071:Lmc9864, GIMC2123:LmcUH37, GIMC2063:LmcUH21	25069	100	98.07	CP007197.1, CP007198.1, CP011397.1, CP127186.1, CP127187.1, CP127188.1, CP127190.1, CP127191.1, CP127193.1, CP127241.1, CP127377.1, CP129425.1, CP129426.1, CP129428.1, CP129430.1	37
	10, 9, 7, 6, 8	25063	1	98.06	CP030811.1, CP030812.1, CP030835.1, CP030836.1, CP030870.1	580
	AUSMDU00000224, SLCC2372	25063	1	98.06	CP045972.1, FR733648.1	122
	GIMC2027:LmcBD15, GIMC2112:LmcIH1-8, GIMC2113:LmcIH1-9	25063	1	98.06	CP127189.1, CP129427.1, CP129429.1	37
	EGD-e	25063	1	98.06	CP023861.1	35
	FSL R2-561, AT3E, AL4E, MF4626, MF4624, MF4697, MF6172, MF4562, MF4545, PIR00540, 1, LO28, CFSAN100570, LM30, FSL J1-0094, SLCC2479	25063	1	98.06	CP002003.1, CP023752.1, CP023754.1, CP025082.1, CP025259.1, CP025438.1, CP025440.1, CP025442.1, CP025443.1, CP025568.1, CP030813.1, CP061814.1, CP068977.1, CP074104.1, CP096156.1, FR733649.1	9
	ATCC 51779	25058	1	98.06	CP025567.1	510
	NH1	25058	1	98.06	CP021325.1	477
	10-5025, 10-5026, 10-5027	25058	1	98.06	CP007194.1, CP007195.1, CP007196.1	9
	Rev2	25056	1	98.06	CP025201.1	35
	FW040025, HM00113468	25052	1	98.05	CP011345.1, CP058256.1	204
	N12-0935	25019	1	98.01	CP038642.1	403
	L2625	25019	1	98.01	CP007687.1	29
	GTA-L411	25008	1	97.99	CP092056.1	230
	PIR00545	25008	1	97.99	CP025560.1	199
	10-092876-1235 LM8	25002	1	97.99	CP019621.1	798
	FDAARGOS_555	25002	1	97.99	CP033737.1	794
	FORC_057, AUSMDU00007774	24991	1	97.97	CP021174.1, CP045969.1	155
	LM36, LM34, SLCC7179	24991	1	97.97	CP068599.1, CP114254.1, FR733650.1	91
	PNUSAL000096	24991	1	97.97	CP020832.1	29
	Finland 1998, C1-387, CFSAN028538	24986	1	97.97	CP002004.1, CP006591.1, CP020827.1	155
	FDAARGOS_1080	24964	1	97.94	CP068150.1	427
	J2-031, 10-0933, 10-0934, 20-05651	24964	1	97.94	CP006593.1, CP007199.1, CP007200.1, CP093220.1	394
	FSL C1-0115	24958	1	97.93	CP096155.1	370
	1BR16, MB2	24956	1	97.93	CP050027.1, CP050129.1	7
Core Phage Lm_ST121_02
	2HF33, L58-55, 6179	23795	0.99	100	CP075878.1, CP098507.1, CP098509.1	121
	CFSAN054109	23789	0.99	99.99	CP028183.1	121
	ATCC 51775	23276	0.99	99.27	CP025222.1	222
	NCCP 15743, 2HF15, PNUSAL000009, PIR00543	23219	0.99	99.19	CP029175.1, CP075877.1, CP054042.1, CP025221.1	101
	CFSAN004330	23193	0.99	99.15	CP020833.1	1064
	AUSMDU00000235, MB4, 2BR21, 1BR5	23187	0.99	99.15	CP045970.1, CP050030.1, CP075873.1, CP075874.1	14
	L2625	23165	0.99	99.12	CP007687.1	29
	FDAARGOS_555	23159	0.99	99.11	CP033737.1	794
	J0161	23159	0.99	99.11	CP002001.1	11
	FDAARGOS_1080	23154	0.99	99.1	CP068150.1	427
	PNUSAL000096	23154	0.99	99.1	CP020832.1	29
	LM26	23084	0.99	99	CP068392.1	365
	MKELm2_2022	23067	0.99	98.98	CP115041.1	391
	Lm60	23054	0.99	98.96	CP009258.1	551
	01-5252	23054	0.99	98.96	CP007538.1	387
	08-5578, 08-6569, 08-6997, 10-0815, 01-1280, 04-5457, 08-6056, 08-7374, 98-2035, 99-6370, 98-0291, 10-0814, HPB5415, HPB5622	23054	0.99	98.96	CP001602.2, CP006858.1, CP006859.1, CP006860.1, CP006940.1, CP007008.1, CP007009.1, CP007010.1, CP007020.1, CP007021.1, CP008771.1, CP008836.1, CP019165.1, CP019167.1	292
	08-5923, 10-1047, 88-0478, 02-5993, 08-7669, 10-1046, 10-1321, 95-0093, 01-1468, 01-6771, 11-4254, 88-1059, 99-6871, 03-5473, 10-5024, HPB913, HPB2088, CFSAN042079, 10-092876-0731 LM5	23054	0.99	98.96	CP001604.1 CP006861.1 CP006862.1, CP007007.1, CP007011.1, CP007017.1, CP007018.1, CP007019.1, CP007527.1, CP008703.1, CP008769.1, CP008770.1, CP008772.1, CP008773.1, CP008837.1, CP018685.1, CP019164.1, CP019170.1, CP019618.1	120
	10-0819, Lm N1546, A144, C3, 19-05816, 12-05460, 18-04415, C7, MKELm8_2022, R479a	23054	0.99	98.96	CP008768.1, CP013724.1, CP013919.1, CP050028.1, CP063240.1, CP063381.1, CP064843.1, CP075872.1, CP115043.1, HG813247.1	8
	08-7362, 08-7363, 08-7364	23049	0.99	98.95	CP008765.1, CP008766.1, CP008767.1	120
	10-0933, 10-0934, J2-031, 20-05651	23043	0.99	98.94	CP007199.1, CP007200.1, CP006593.1, CP093220.1	394
	FSL-N1-334	23010	0.99	98.9	CP090054.1	31
	N843_10, LMNC088, N843_15	22988	0.99	98.87	CP046361.1, LT985476.1, CP046362.1	412
	Lm 3163	22977	0.99	98.85	CP013722.1	26
	FSL-N1-304	22977	0.99	98.84	CP090052.1	13
	FSL C1-0115	22971	0.99	98.84	CP096155.1	370
	2015TE24980, 2015TE24968, 2015TE17781-9, 2015TE17781-8, 2015TE17781-7, 2015TE17781-6, 2015TE17781-5, 2015TE17781-3, 2018TE5305-1-4, LMP18-H2446, MB5, MB2, 24618, 3453, 134, GIMC2016:Lmc547	22971	0.99	98.84	CP028405.1, CP028406.1, CP028408.1, CP028409.1, CP028410.1, CP028411.1, CP028412.1, CP028413.1, CP029372.1, CP041211.1, CP050026.1, CP050129.1, CP060429.1, CP060430.1, CP060431.1, CP060432.1	7
Core Phage Lm_ST121_03
	CFSAN054109, 2HF33, L58-55	26962	1	99.98	CP028183.1, CP075878.1, CP098507.1	121
	6179	26956	1	99.97	CP098509.1	121
	J0161	26557	1	99.48	CP002001.1	11
	MKELm2_2022	26546	1	99.47	CP115041.1	391
	AUSMDU00000235, MB4, 2BR21, 1BR5	26264	1	99.12	CP045970.1, CP050030.1, CP075873.1, CP075874.1	14
	FSL C1-0115	26169	1	99	CP096155.1	370
	PIR00543, NCCP 15743, PNUSAL000009, 2HF15	26031	1	98.83	CP025221.1, CP029175.1, CP054042.1, CP075877.1	101
	L2626	26025	1	98.82	CP007684.1	561
	ATCC 51775	26025	1	98.82	CP025222.1	222
	NCTC10357	26025	1	98.82	LT906436.1	107
	10403S	26025	1	98.82	CP002002.1	85
	WSLC1001, FSL F6-0367, SLCC5850, EGD, NCTC7973	26025	1	98.82	CP007160.1, P062126.1, FR733647.1, HG421741.1, LR134397.1	12
	10-0812, 10-0813, L1846, 2015TE19005-1355, 2015TE24968, 2016TE2013, 2016TE840-1-1, 2016TE4965-1-1, 2016TE4526-1-1, 2016TE3773-1-1, 2016TE3770-1-1, 2016TE3767-1-1, 2016TE3765-1-1, 2016TE340, 2016TE337, 2016TE2143, 2016TE1560, 2015TE34286, 2015TE24980, 2015TE24968, 2015TE22590, 2015TE17781-9, 2015TE17781-8, 2015TE17781-7, 2015TE17781-6, 2015TE17781-5, 2015TE17781-3, 2018TE5305-1-4, LMP18-H2446, MB5…	26014	1	98.81	CP007170.1, CP007171.1, CP007688.1, CP014261.1, CP014790.1, CP028392.1, CP028393.1, CP028394.1, CP028395.1, CP028396.1, CP028397.1, CP028398.1, CP028399.1, CP028400.1, CP028401.1, CP028402.1, CP028403.1, CP028404.1, CP028405.1, CP028406.1, CP028407.1, CP028408.1, CP028409.1, CP028410.1, CP028411.1, CP028412.1, CP028413.1, CP029372.1, CP041211.1, CP050026.1, CP050027.1, CP050129.1, CP060430.1, CP0…	7
	3BS90	25926	1	98.7	CP076051.1	398
	L2074	25926	1	98.7	CP007689.1	378
	XYSN	23797	0.99	96.19	CP007583.1	626
	FORC_049, LM18, FSCNU_000110	21817	1	93.63	CP016629.1, CP067362.1, CP101619.1	224
	FSL J1-0049	21795	1	93.6	CP096159.1	3
	13, 11, 12, SLCC2482	21789	1	93.59	CP030809.1, CP030810.1, CP030834.1, FR720325.1	3
	14	21784	1	93.58	CP030808.1	517
	SLCC2755	21784	1	93.58	FR733646.1	66
	R2-502, N1-011A, LMP18-H8393, FSL R9-0915, s2020TJ	21784	1	93.58	CP006594.1, CP006597.1, CP041213.1, CP062124.1, CP087264.1	3
	MKELm6_2022	21745	1	93.54	CP115042.1	224
	BfR-LI-00752	21739	1	93.53	CP054846.1	59
	LM928, FSL J1-175, ICDC-LM188	21712	1	93.49	CP046478.1, CP062129.1, CP015593.1	87
	52854	21651	1	93.42	CP032672.1	219
	N2306, LM42, Clip80459, L312, JF5861, 07PF0776	21601	1	93.36	CP011004.1, CP076626.1, FM242711.1, FR733642.2, LT985475.1, CP003414.1	4
Core Phage Lm_ST121_04
	CFSAN054109, 2HF33, L58-55, 6179	12617	1	100	CP028183.1, CP075878.1, CP098507.1, CP098509.1	121
	J0161	12595	1	99.94	CP002001.1	11
	PNUSAL000144	12484	1	99.65	CP020831.1	790
	FW040025, HM00113468	12451	1	99.56	CP011345.1, CP058256.1	204
	10, 9, 7, 6, 8	12445	1	99.55	CP030811.1, CP030812.1, CP030835.1, CP030836.1, CP030870.1	580
	NH1	12445	1	99.55	CP021325.1	477
	PIR00545	12445	1	99.55	CP025560.1	199
	AUSMDU00000224, SLCC2372	12445	1	99.55	CP045972.1, FR733648.1	122
	EGD-e, Rev2	12445	1	99.55	CP023861.1, CP025201.1	35
	AUSMDU00000235, MB4, 2BR21, 1BR5	12445	1	99.55	CP045970.1, CP050030.1, CP075873.1, CP075874.1	14
	10-5025, 10-5026, 10-5027, AT3E, AL4E, MF4626, MF4624, MF4697, MF6172, MF4545, PIR00540, 1, LO28, CFSAN100570, LM30, SLCC2479	12445	1	99.55	CP007194.1, CP007195.1, CP007196.1, CP023752.1, CP023754.1, CP025082.1, CP025259.1, CP025438.1, CP025440.1, CP025443.1, CP025568.1, CP030813.1, CP061814.1, CP068977.1, CP074104.1, FR733649.1	9
	GTA-L411	12440	1	99.53	CP092056.1	230
	52869	12440	1	99.53	CP032669.1	21
	FSL R2-561, MF4562, FSL J1-0094	12440	1	99.53	CP002003.1, CP025442.1, CP096156.1	9
	L2626	12434	1	99.52	CP007684.1	561
	ATCC 51775	12434	1	99.52	CP025222.1	222
	NCTC10357	12434	1	99.52	LT906436.1	107
	10403S	12434	1	99.52	CP002002.1	85
	WSLC1001, FSL F6-0367, SLCC5850, EGD, NCTC7973	12434	1	99.52	CP007160.1, CP062126.1, FR733647.1, HG421741.1, LR134397.1	12
	10-0812, 10-0813, L2676, L1846, 2015TE19005-1355, 2015TE24968, 2016TE2013, 2016TE840-1-1, 2016TE4965-1-1, 2016TE4526-1-1, 2016TE3773-1-1, 2016TE3770-1-1, 2016TE3767-1-1, 2016TE3765-1-1, 2016TE340, 2016TE337, 2016TE2143, 2016TE1560, 2015TE34286, 2015TE24980, 2015TE24968, 2015TE22590, 2015TE17781-9, 2015TE17781-8, 2015TE17781-7, 2015TE17781-6, 2015TE17781-5, 2015TE17781-3, 2018TE5305-1-4, LIS0087, …	12434	1	99.52	CP007170.1, CP007171.1, CP007685.1, CP007688.1, CP014261.1, CP014790.1, CP028392.1, CP028393.1, CP028394.1, CP028395.1, CP028396.1, CP028397.1, CP028398.1, CP028399.1, CP028400.1, CP028401.1, CP028402.1, CP028403.1, CP028404.1, CP028405.1, CP028406.1, CP028407.1, CP028408.1, CP028409.1, CP028410.1, CP028411.1, CP028412.1, CP028413.1, CP029372.1, CP044429.1, CP050027.1, CP060429.1, CP060430.1, CP0…	7
	2HF15	12429	1	99.5	CP075877.1	101
Core Phage Lm_ST121_05
	L58-55, 6179	23704	1	99.98	CP098507.1, CP098509.1	121
	2BR21, 1BR5	23677	1	99.95	CP075873.1, CP075874.1	14
	52869	23484	1	99.57	CP032669.1	21
	4	23472	1	99.66	CP030837.1	1413
	Lm 3163	23472	1	99.66	CP013722.1	26
	Finland 1998	23456	1	99.53	CP002004.1	155
	10-092876-1763 LM10	23444	1	99.62	CP019623.1	321
	CFSAN022990	23438	1	99.61	CP020828.1	321
	FSL C1-0115	23433	1	99.6	CP096155.1	370
	HM00113468	23422	1	99.59	CP058256.1	204
	LM26	23416	1	99.58	CP068392.1	365
	GTA-L411	23416	1	99.58	CP092056.1	230
	PIR00545	23416	1	99.58	CP025560.1	199
	AUSMDU00000224	23416	1	99.58	CP045972.1	122
	LM4	23411	1	99.57	CP076125.1	18
	MF4562, MF4545	23411	1	99.57	CP025442.1, CP025443.1	9
	N12-0935	23405	1	99.56	CP038642.1	403
	10-0933, 10-0934, 20-05651	23405	1	99.56	CP007199.1, CP007200.1, CP093220.1	394
	MKELm2_2022	23405	1	99.56	CP115041.1	391
	LM30	23405	1	99.56	CP074104.1	9
	L2074	23394	1	99.55	CP007689.1	378
	10-4754, 10-4758, CFSAN007956, GIMC2094:LmcH67_7, GIMC2026:LmcBD14, GIMC2053:Lmc6646, GIMC2027:LmcBD15, GIMC2103:Lmc6942, GIMC2105:Lmc10258, GIMC2106:Lmc10704, GIMC2082:LmcIH1-5, GIMC2134:LmcEH-7, GIMC2054:Lmc6888, GIMC2071:Lmc9864, GIMC2123:LmcUH37	23394	1	99.55	CP007197.1, CP007198.1, CP011397.1, CP127186.1, CP127187.1, CP127188.1, CP127189.1, CP127190.1, CP127191.1, CP127193.1, CP127241.1, CP129425.1, CP129426.1, CP129428.1, CP129430.1	37
	GIMC2112:LmcIH1-8, GIMC2113:LmcIH1-9	23388	1	99.54	CP129427.1, CP129429.1	37
	A144, C3, C7	23388	1	99.54	CP013919.1, CP050028.1, CP075872.1	8
	11-4254	23383	1	99.53	CP008769.1	120
	FDAARGOS_555	23377	1	99.53	CP033737.1	794
	L2625, PNUSAL000096	23377	1	99.53	CP007687.1, CP020832.1	29
	PNUSAL000144	23361	1	99.5	CP020831.1	790
	XYSN	23344	1	99.48	CP007583.1	626
	SLCC7179	23344	1	99.48	FR733650.1	91
	LM36, LM34	23339	1	99.47	CP068599.1, CP114254.1	91
	N843_10, N843_15, LMNC088	23327	1	99.45	CP046361.1, CP046362.1, LT985476.1	412
	L2626	23294	1	99.41	CP007684.1	561
	NCTC10357	23294	1	99.41	LT906436.1	107
	WSLC1001, FSL F6-0367, SLCC5850, EGD, NCTC7973	23294	1	99.41	CP007160.1, CP062126.1, FR733647.1, HG421741.1, LR134397.1	12
	2016TE2013, 2016TE840-1-1, 2016TE4965-1-1, 2016TE4526-1-1, 2016TE3773-1-1, 2016TE3770-1-1, 2016TE3767-1-1, 2016TE3765-1-1, 2016TE340, 2016TE337, 2016TE2143, 2016TE1560, 2015TE34286, 2015TE24980, 2015TE24968, 2015TE22590, 2015TE17781-9, 2015TE17781-8, 2015TE17781-7, 2015TE17781-6, 2015TE17781-5, 2015TE17781-3, 2018TE5305-1-4, MB5, MB2, 3453, 134, GIMC2010:LmcUH8, GIMC2009:LmcUH4	23294	1	99.41	CP028392.1, CP028393.1, CP028394.1, CP028395.1, CP028396.1, CP028397.1, CP028398.1, CP028399.1, CP028400.1, CP028401.1, CP028402.1, CP028403.1, CP028404.1, CP028405.1, CP028406.1, CP028407.1, CP028408.1, CP028409.1, CP028410.1, CP028411.1, CP028412.1, CP028413.1, CP029372.1, CP050026.1, CP050129.1, CP060430.1, CP060431.1, CP060434.1, CP060435.1	7

## Sheet: Supp Table 3 non-monocytogenes
Supp Table 3. BLASTN matches of ST121 phage-associated core regions.
	L. non-monocytogenes strains	Total Score	Query Cover	Percentage identity	Accession
Core Phage Lm_ST121_01
	Listeria sp. LM90SB2	23701	1	96.36	CP046449.1
	Listeria innocua strain F6217	13838	0.91	89.95	CP095724.1
	Listeria marthii strain UTK_C1-0024-E1	12898	0.86	85.5	CP089089.1
	Listeria innocua strain F6215	11550	0.91	86.11	CP103399.1
	Listeria innocua strain LI47	11518	0.91	86.06	CP071179.1
	Listeria innocua strain WSLC_2021_parental	11490	0.91	86.01	CP025202.1
	Listeria innocua strains CFSAN044836, ATCC 33090, F4078	11374	0.91	85.82	CP045743.1, CP117229.1, CP102627.1
	Listeria innocua strains ZM39, Clip11262	11326	0.91	85.74	CP084086.1, AL596163.1
	Listeria ivanovii subsp. londoniensis strain WSLC 30151	7638	0.74	79.65	CP009576.1
Core Phage Lm_ST121_02
	Listeria sp. LM90SB2	17644	0.88	94.44	CP046449.1
	Listeria marthii strain UTK_C1-0024-E1	13298	0.86	88.07	CP089089.1
	Listeria marthii strain UTK_C1-0015-E1	13282	0.86	88.05	CP089090.1
	Listeria innocua strain F6217	12205	0.86	86.34	CP095724.1
	Listeria innocua strain 2012L-5520	12194	0.86	86.32	CP102626.1
	Listeria innocua strain FSL L7-0007	12174	0.86	86.29	CP096148.1
	Listeria innocua strain 2015L-6726	12168	0.86	86.28	CP095728.1
	Listeria innocua strain LI47	12139	0.86	86.23	CP071179.1
	Listeria innocua strain F6215	12133	0.86	86.22	CP103399.1
	Listeria innocua strain WSLC_2021_parental	12131	0.86	86.22	CP025202.1
	Listeria innocua strain CFSAN044836	12128	0.86	86.21	CP045743.1
	Listeria innocua strain 2015L-6714	12122	0.86	86.2	CP095723.1
	Listeria innocua strains ATCC 33090, F4078	12100	0.86	86.17	CP117229.1, CP102627.1
	Listeria innocua Clip11262	12094	0.86	86.16	AL596165.1
	Listeria innocua strain ZM39	12089	0.86	86.15	CP084086.1
	Listeria innocua strain H0996	12061	0.86	86.11	CP095730.1
	Listeria welshimeri strain FDAARGOS_947	12056	0.86	86.1	CP065605.1
	Listeria innocua strains LI203, LI42	12044	0.86	86.08	CP071157.1, CP071155.1
	Listeria innocua strains 2010L-1951, 2010L-2059	11961	0.86	85.95	CP095727.1, CP095725.1
	Listeria welshimeri strains NCTC11857, SLCC5334	11223	0.86	84.77	LT906444.1, AM263198.1
	Listeria welshimeri strain GIMC2051:LmcC15	11117	0.97	84.6	CP122330.1
	Listeria seeligeri strain RR4	9664	0.86	82.3	CP034772.1
	Listeria seeligeri strain Sr73	9642	0.86	82.27	CP063071.1
	Listeria seeligeri SLCC3954	9636	0.86	82.25	FN557490.1
	Listeria ivanovii subsp. ivanovii strains RR3, NCTC11846, NCTC11007, WSLC 3010, WSLC3009, PAM 55	9345	0.86	81.82	CP034771.1, LT906478.1, LT906466.1, CP009577.1, CP007172.1, FR687253.1
	Listeria ivanovii subsp. londoniensis strain WSLC 30151	9299	0.86	81.76	CP009576.1
	Listeria ivanovii subsp. londoniensis strain WSLC 30167	9295	0.86	81.75	CP009575.1
	Listeria ivanovii subsp. londoniensis strain NCTC12701	9289	0.86	81.74	LR134394.1
Core Phage Lm_ST121_03
	Listeria sp. LM90SB2	21562	1	93.31	CP046449.1
	Listeria marthii strain UTK_C1-0015-E1	17241	1	88.01	CP089090.1
	Listeria welshimeri strain FDAARGOS_947	15863	1	86.3	CP065605.1
	Listeria innocua strain 2015L-6714	15849	1	86.27	CP095723.1
	Listeria innocua strain CFSAN044836	15804	1	86.21	CP045743.1
	Listeria innocua strain LI203	15802	1	86.21	CP071157.1
	Listeria innocua strain LI42	15799	1	86.21	CP071155.1
	Listeria innocua strains ATCC 33090, F4078, WSLC_2021_parental	15760	1	86.16	CP117229.1, CP102627.1, CP025202.1
	Listeria innocua strain 2012L-5520, F6217, ZM39, Clip11262	15754	1	86.16	CP102626.1, CP095724.1, CP084086.1, AL596169.1
	Listeria innocua strains 2010L-1951, 2010L-2059	15743	1	86.14	CP095727.1, CP095726.1
	Listeria innocua strain 2015L-6726	15736	1	86.13	CP095728.1
	Listeria innocua strain LI47	15719	1	86.11	CP071179.1
	Listeria innocua strain H0996	15699	1	86.08	CP095730.1
	Listeria innocua strain F6215	15660	1	86.04	CP103399.1
	Listeria welshimeri strain NCTC11857, GIMC2051:LmcC15, SLCC5334	14811	0.91	86.63	LT906444.1, CP122330.1, AM263198.1
	Listeria innocua strain FSL L7-0007	13784	1	86.56	CP096148.1
	Listeria seeligeri strain Sr73	11651	0.91	82.43	CP063071.1
	Listeria seeligeri strain RR4	11618	0.91	82.39	CP034772.1
	Listeria seeligeri SLCC3954	11575	0.91	82.32	FN557490.1
	Listeria ivanovii subsp. ivanovii strains RR3, NCTC11846, NCTC11007, WSLC 3010, WSLC3009, PAM 55	11548	0.91	82.29	CP034771.1, LT906478.1, LT906466.1, CP009577.1, CP007172.1, FR687253.1
	Listeria ivanovii subsp. londoniensis strain WSLC 30151	11271	0.91	81.93	CP009576.1
	Listeria ivanovii subsp. londoniensis strain NCTC12701, WSLC 30167	11263	0.91	81.92	LR134394.1, CP009575.1
	Listeria marthii strain UTK_C1-0024-E1	9167	0.99	86.78	CP089089.1
Core Phage Lm_ST121_04
	Listeria sp. LM90SB2	10621	1	94.72	CP046449.1
	Listeria innocua strain F6217	7323	1	86.06	CP095724.1
	Listeria innocua strain 2012L-5520	7129	1	85.55	CP102626.1
	Listeria innocua strain 2015L-6714	7105	1	85.47	CP095723.1
	Listeria innocua strain 2010L-1951	7064	1	85.37	CP095727.1
	Listeria innocua strain 2010L-2059	7062	1	85.37	CP095726.1
	Listeria welshimeri strain FDAARGOS_947	6992	1	85.18	CP065605.1
	Listeria innocua strain CFSAN044836	6979	1	85.14	CP045743.1
	Listeria innocua strains ATCC 33090, F4078	6968	1	85.12	CP117229.1, CP102627.1
	Listeria innocua strain WSLC_2021_parental	6938	1	85.04	CP025202.1
	Listeria innocua strains LI203, LI42	6929	1	85.02	CP071157.1, CP071155.1
	Listeria innocua strains FSL L7-0007, 2015L-6726	6927	0.99	85.03	CP096148.1, CP095728.1
	Listeria innocua strains F6215, H0996	6926	1	85.02	CP103399.1, CP095730.1
	Listeria innocua strains ZM39, Clip11262	6900	1	84.94	CP084086.1, AL596171.1
	Listeria marthii strain UTK_C1-0015-E1	6551	1	84.06	CP089090.1
	Listeria marthii strain UTK_C1-0024-E1	6545	1	84.05	CP089089.1
	Listeria welshimeri strains NCTC11857, SLCC5334	4964	0.99	79.95	LT906444.1, AM263198.1
	Listeria welshimeri strain GIMC2051:LmcC15	4926	0.99	79.85	CP122330.1
	Listeria seeligeri SLCC3954	4133	0.92	78.65	FN557490.1
	Listeria seeligeri strain RR4, Sr73	4115	0.97	78.07	CP034772.1, CP063071.1
	Listeria ivanovii subsp. londoniensis strain WSLC 30167	4102	0.97	78.02	CP009575.1
	Listeria innocua strain LI47	3784	0.99	84.09	CP071179.1
	Listeria ivanovii subsp. londoniensis strain WSLC 30151	3677	0.82	78.61	CP009576.1
	Listeria ivanovii subsp. londoniensis strain NCTC12701	3611	0.82	78.4	LR134394.1
	Listeria ivanovii subsp. ivanovii PAM 55	3243	0.78	77.85	FR687253.1
	Listeria ivanovii subsp. ivanovii strains RR3, NCTC11846, NCTC11007, WSLC 3010, WSLC3009	3238	0.78	77.83	CP034771.1, LT906478.1, LT906466.1, CP009577.1, CP007172.1
Core Phage Lm_ST121_05
	Listeria sp. LM90SB2	16539	1	89.92	CP046449.1
	Listeria marthii strain UTK_C1-0015-E1	14266	1	86.74	CP089090.1
	Listeria marthii strains UTK_C1-0024-E1, LI203, LI42	14194	1	86.64	CP089089.1, CP071157.1, CP071155.1
	Listeria innocua strain LI47	10933	1	82.12	CP071179.1
	Listeria innocua strains ATCC 33090, F4078	10922	1	82.1	CP117229.1, CP102627.1
	Listeria innocua strain 2012L-5520, F6217	10861	1	82.02	CP102626.1, CP095724.1
	Listeria innocua strain FSL L7-0007, 2015L-6726, H0996	10855	1	82.01	CP096148.1, CP095728.1, CP095730.1
	Listeria innocua strain WSLC_2021_parental	10844	1	82	CP025202.1
	Listeria welshimeri strain NCTC11857, SLCC5334	10619	0.99	81.69	LT906444.1, AM263198.1
	Listeria welshimeri strain GIMC2051:LmcC15	10586	0.99	81.64	CP122330.1
	Listeria welshimeri strain FDAARGOS_947	10244	1	82.11	CP065605.1
	Listeria innocua strain 2015L-6714	10238	1	82.1	CP095723.1
	Listeria innocua Clip11262	10227	1	82.09	AL596172.1
	Listeria innocua strain ZM39	10216	1	82.07	CP084086.1
	Listeria innocua strain F6215	10172	1	82.01	CP103399.1
	Listeria innocua strain CFSAN044836	10105	1	81.9	CP045743.1
	Listeria innocua strain 2010L-1951, 2010L-2059	10078	1	81.87	CP095727.1, CP095726.1
	Listeria ivanovii subsp. ivanovii strain RR3, NCTC11846, NCTC11007, WSLC 3010, WSLC3009	9784	1	80.54	CP034771.1, LT906478.1, LT906466.1, CP009577.1, CP007172.1
	Listeria seeligeri SLCC3954	9782	1	80.57	FN557490.1
	Listeria seeligeri strain Sr73	9777	1	80.55	CP063071.1
	Listeria ivanovii subsp. ivanovii PAM 55	9720	1	80.46	FR687253.1
	Listeria ivanovii subsp. londoniensis strain WSLC 30167	9666	1	80.38	CP009575.1
	Listeria ivanovii subsp. londoniensis strain NCTC12701	9660	1	80.37	LR134394.1
	Listeria ivanovii subsp. londoniensis strain WSLC 30151	9655	1	80.36	CP009576.1
	Listeria seeligeri strain RR4	9033	1	80.35	CP034772.1

## Sheet: Supp Table 3 non-Listeria
Supp Table 3. BLASTN matches of ST121 phage-associated core regions.
	Non Listeria strain	Total Score	Query Cover	Percentage identity	Accession
Core Phage Lm_ST121_01
	Caudoviricetes sp. isolate ctsQg13	17688	0.75	95.84	BK030578.1
Core Phage Lm_ST121_02
Core Phage Lm_ST121_03
Core Phage Lm_ST121_04
Core Phage Lm_ST121_05

## Sheet: Supp Table 4 Clade 1.4
Supp Table 4. Association results of the PanGWAS screen for hierarchical clades and resistance to benzalkonium chloride.
Gene annotation (Bakta)	Annotation correction with Pharokka	Sensitivity	Specificity	Naive_p	Bonferroni_p	Benjamini_H_p	Sequence from genome 79397_130	RefSeq or UniRef
Recombinase	DNA invertase	100	100	2.78592e-19	6.20703e-16	1.67758e-17	ttattcttcatcgctttgcgcctcgctttctatttggctataaatgtattctgcttgttcaaaaggatctgcgaacttctcaatgcatggattcatgttgaattttgttgatggttcaactgcgagaattggtttaactctattcaaccgacccaacttggttgctctttttaatctttcctcttgtaccttttcaaaaacttcagttgaaataatttctggataaaaatcatcgccacaatattcttttttctcaagcattcgaccaacttggctatgagtaaaattcaaggagcaactcttagaggctgtcacaagtgattccccctcaagaaatttactaaataacattttgacttgtttaccattttcttcatcaatttcagctttgccatctat…	WP_077418043.1
phage holin family protein	Holin	100	100	2.78592e-19	6.20703e-16	1.67758e-17	ctactgattcccatttgattcgtcctccttaccatgtaattgtctgagagcttctttcaccttttcaggcacaggcaatccaatgctgaccgcgttctctaagagtgaaattccctcgtttgagatgtagaagaaaatgaccgcatcacgcagcacgtttcctgttttgagttgcaaatcaagcatgtgaccgacaccaaccaacaagaaaatcaaaatcttctttgtgatgccctttgccccaattcgacttgagaccttcttctcgttgatcgcacgcaagacccctgtgatgtagtccaccaccacaaaggcaagcagggtataaagcgatgcatcaaaacctcccaaataccagccaactaaaccgcctgttgccacaaatgctccttcaataac…	WP_077418052.1
DUF1617 domain-containing protein		100	100	2.78592e-19	6.20703e-16	1.67758e-17	ttaaccatgtgctacctccgtttctaatagttccaatacgacttctaatgtctccgcttctttacccgaaagcttgacctcactctcttccaatccaccaatcaataaaggcagtttgtcgtgaagctccaccacatcaatgtgcgtttcttcattcaacaaatctgccttttctttatggtattcagctgcggtttcaggcaagagtgagaaattcccattatcctgaataaggtttcctgactcatcctttttcccgaaacgttcgagtaactcaacctcgtctttataaagctcatcaattttctgacggatgaacctgaccagtttcgttcgtactcgactgacctttggttgaagttcaaaactctcaagaaaggtaatcacatcaaccaattc…	WP_077418055.1
hypothetical protein		100	100	2.78592e-19	6.20703e-16	1.67758e-17	ctaatccgtaacattcttcatttcctccttcaattttccaacttgcacgcagaggtcatcaaccaccaaggttagtagttcaaccatatctgtggtacatgtctcaggttcttcaactggttcagtatgcggttcaacaaccaattcttcttcattttccat	WP_172353164.1
phage tail protein	Minor head protein	100	100	2.78592e-19	6.20703e-16	1.67758e-17	ttatgagtatgtcgtcattgaattgaatgactgtgcgttataccaacctgaagctgtgccatttgaattaaatcccgttggcaaagcaatcgttcggccggctagtttcttacagatttctcgtataataccaaagtcaacccaagtgccatcatctccaaggaataagtttgaaccgttaaaagcaatccctgcactaccaccactattcccgattcgagtatacagtgacgagctgaaggtaataccattcaggctaatcgtatgcccgcctgataattttatcgtgccgttcaaccaaacatcatcgtcaaagtgaaaacctttctctttgcccgactcaagtgtccgtgcataccagatgagcttggttgtatagcttgatgcactagaactatc…	UniRef90_UPI001412CCE1
Gp13 protein (Bacteriophage PSA)	Distal tail protein Dit	100	100	2.78592e-19	6.20703e-16	1.67758e-17	tcatagatagcgccacctcggttcaatttctattttggtaatgcctgtaccaagcgtaacggtattagagccaactcgaaactcagggaaatcacctgtcatcaagttattcgcagccacatcgccataaaagcattccttcaactcgctatcaataatcagatactctgactgcaagttgaggacgattggcttgccattaatagtgagtgtcctcgtcccactgccgaatactttaattcgcggcaatgagtagacatttccactatttgtcaccgttcctgatgaggttcggttgataagtggaacgcccgacttatagcgaaatggcaagcacgttatctcgagttcaaactcccacatggtagatagaacctgagttaaaccactagcttggac…	WP_077418061.1
hypothetical protein		100	100	2.78592e-19	6.20703e-16	1.67758e-17	ttaaacatacatcttcaaatcatgatgcttattagcaagctttttacgatattcgtttgtagctagaatcaagcctctaacattttctctttcgtcattggcaagttgtttttcaaatttgattgattctttaaacagtcgttccaactcatgacctagcttattctgattggcaacgtggaacacacctccacctacaataacgataggcgcagccactacagcagcaatacttgcgattcctccaactgctccagcaacgccaaatccagcaagcgccgccataatctccgcgccgctcattccggcaaacacggcaaacacaacccctactccaacagcaccagcacccaaaccgctaattgctcctgctaattccggtgggaaaccttctgaaaa…	WP_077418064.1
GIY-YIG nuclease family protein		100	100	2.78592e-19	6.20703e-16	1.67758e-17	tcaattgctcaaccagtcattcaaggcattcgtgcgctgaacacttaacctatcactaataccgctttgactgattggtcgtttctcttttaccaattctttctctcttgcttttcttgtagccatatcatcttcagactccagaatgctaaaaatcaaagaaatgcttggatcatcgattgtcctactagtaaatccgaagtattccggattatttttcaaattgtacagatgttcagcacatcttacatttgggtatactgattctccaatatataaaacgtcttttctcccgttacgttcaacttcaacttggtaaattccactttcaagtgctttcagcatgtcttttgaaaagaaatcaatattaagtctcat	WP_077418071.1
hypothetical protein	Tail terminator	100	100	2.78592e-19	6.20703e-16	1.67758e-17	ttatccctccatttcgtaatgtttggcgacatcaatcgccacatgatagtatttcgtgtctttctcaaagccgacaaagagccgattcgtgatagtgaaatcagcttcaagtaaggcttgagttatttgtttcttcaattccagatagttcccacgggcaaagagtgaaatgcgaacctcacaaatatcaaccgtgggtaagttgtctccgtagacttcgaaacgatcggaaagtggtgtgagcactaaataaacgtcaggagccggaccactgaattcacccatttcaactggaatatcgagattcgatagtaagtcgttcagttcctctaatatcgtcaa	WP_077418081.1
hypothetical protein		100	100	2.78592e-19	6.20703e-16	1.67758e-17	ttattgaaatctgtgcgaataaaaatctaaaattggaactcctttttcgctaagataattccctaaaccacactccaagtcttttctaagtccatccgtaatctgaggaagcggaacaatcaatacaaattcttcattccatttctttttaaggtgggcaattatcatcctagatggatttgtattgccaaaatttatatcattgctggcagcaacacatcctaagtaaccatcagtagtgaacttcaaccaaataatgtgattaatattatttaacttgtacttatctttcagtggtccgtatggtattccaacattcttattttttctaatgtcacctttatcaatcttatgatctacaactgtgatatttggtatccctaccacttcctcaaaaaa…	WP_077418099.1
hypothetical protein		100	100	2.78592e-19	6.20703e-16	1.67758e-17	ttagttgtatgccccaagcacatattgcaatgctttctcaaccgcatcatcacttggtttaatatcccatccacggtcgtagttggcgacaatctttcccttcactctcaactcaagtttggaaatgcgaccttcgtcaatcccaaactcgctaggttcttcaaaatgcttcacgctgaaggtcacgctggtcttatcaatcttaatcacgccattagtccacat	WP_077418105.1
DUF5049 domain-containing protein		100	100	2.78592e-19	6.20703e-16	1.67758e-17	ttagtccacatctgtttcatctcctgtcatgatgaaatgcacatagtcattcttgtggtcctcaatgaaaatcacgagttcaaagaagtttcgttcgtgggcaagtccctgaacgtaattggtatcgagcatattggtaagccctgactcttgaatcgcgatgatttgtttcttaattcttggattcat	UniRef90_S6ESZ2
DUF4314 domain-containing protein		100	100	2.78592e-19	6.20703e-16	1.67758e-17	ttagaaccccttccttatgcgaatcatatcccagttatgttcggttgggtaaaagtccacccagacaaagtcgtcattcaacaccatgtcggtgacaagatcccatgcctcttcataagtcgcatattccttaacggttccgttttggtaaaccagtttgaatataggctttggttctttcacgattcgcaccgtatcttccccgtacaagacattcaggcttgaaccgttgtcccagtgaacgagtagcgagccgatgtcgtccacccccatcaccgtgccttgtgtgcccgttggtggggcgtaggtgtcgctcatggaaatgagttcaacacgagttccttctgggtagcgttctttcaaacgctcaattgtttcacgatttggcatcat	WP_077418111.1
Methyltransferase	DNA methyltransferase	100	100	2.78592e-19	6.20703e-16	1.67758e-17	ttatttgatacaatcttcgctggcgaaaacatcttcatagttcaatgtttttccttctcgaacaacacgaactgaatcggctgaaccaacttgctcaatgtaacgatttacaatgacgtctacaaatttctcatccagttcaatcgtgtgacaaatccggtttgtctgctcacaagcaatcaaggttgaaccactgccaccaaacggatcaagcacaatgcaattactcatgcttgaattggtgattgggtaggcaagcaacgggattggtttcatcgttggatggtcgccatttttcttaggcttatcaaattcccagatggtcgactcttttcggcctgtgtaccactgatgtttgcctttcttcttccagccgaacaagactggctcatgttgcca…	WP_141021351.1
Putative methionine adenosyltransferase		100	100	2.78592e-19	6.20703e-16	1.67758e-17	ctagaacaccccccattctgctaatttctcaaaccctccaagctgattcacgaagtcacgcgcttcctctacaatttccgagtaaggcaaaccatcaactcggtcatcaccaatggcacaaactaactcaactggctgtcccgtttgttgggctttaagaaaagcgtggatgttaattgacacatccgccttggataaatcttttccgtgcaatcctcctcctgtcacggagtctgccatatctgaaccaagttttcggttggatgcacccgtatcaacatcagtaccacccgtccaatcacctagagggttcacttgagcaattggatacaattccaagagatcagcggttttcgcattactctgacagataatcatacgtggctcatctttatcaag…	WP_077418114.1
VRR-NUC domain-containing protein	Endonuclease	100	100	2.78592e-19	6.20703e-16	1.67758e-17	tcatgcatcgccacctcctattctctgaaccaatgcggggatttgttcaatctcatcaaggacaaagcacttaaatcccaagtccgtcagttgctgcatccgataaagctgtaaggctcttggtttcttagacggagctttcacctcaacaaacccaatctgcccatttggcataagaaccaatctgtcaggcacaccagatagcccaggggatacgaacttcggacaaatcccgccgcttgcttttactgccttaaccaaggcttgttccacttgtttttctctcat	WP_077418124.1
hypothetical protein		100	100	2.78592e-19	6.20703e-16	1.67758e-17	tcatagccacaccgtcaaatactcgaagtaggcatcacgcaagacttcaagatgtccttcgttggtgtggtgaatcatcagatatgcgacttgcttgtcgaatgactttttccacggataagtcaggtcatttgaggcaaagtcgtaaaatgcatcaaagctcgcattacgcttgccgatgccaatttctaaccattgcttaaatttcat	WP_077418126.1
Phage DNA polymerase	DNA helicase	100	100	2.78592e-19	6.20703e-16	1.67758e-17	ttaatccaggaactccgaggctagtttcaaaccataaacggtgacacctttcttacttcgccgccgcgtgattccctcagcttccaaagctgtgtagaaatcgcctgcacttctggcatactcaccgttacgcatacaaaatgcacgatactcggtataaagctcacctgatttttgggtgtaggtcttatcgacttcacaacactcatccaagaaatgccccaaccagtcattatcagatttgtactgctttagggcttcatcaaccaccactgggagaggtagatgataatttgcagctatgactttcttcgcaccatcaagtatccattggaggattgcaccacccgcattttcaaataggtggtccgcatagttcttgatgtccttattgccttc…	UniRef90_S6ET02
DUF4406 domain-containing protein	Nucleoside 2-deoxyribosyltransferase	100	100	2.78592e-19	6.20703e-16	1.67758e-17	ttaatcatgggatacctccttcatctcctcgtcaaaatagcgaatgtgcttgccccaccattgggcttgttcgagttcaattgccatgcctttcgacaaactgttgccaatcacccaaacctcctcgcacttaccaaggaggactaagtccatgtggatagccaactcacgctcggtggcttcatccataaactgcggatacaaaagatgtggtgcgactggcatacaattatggtcaacggcataacggcagtaacgtttggtcttctcgatgttggctaactcatcgctagaaaagggtgagcagatataaaccattggtcggtaatcggatcgtttaggcat	WP_077418132.1
hypothetical protein		100	100	2.78592e-19	6.20703e-16	1.67758e-17	ttaggcataaagttctccctcctgaatctttcggctacagtcagcacagcaaactgccgtactgaacaaatcagaatctccatctttcaaaacttttgccaagtccaccgaaacctctatcccgcatttcgggcaagtgcagtagacattttcgtccgtgatttcgatggtcatttcaaccacatcactcattttttctttcacataaaacat	WP_077418135.1
Rha family transcriptional regulator		100	100	2.78592e-19	6.20703e-16	1.67758e-17	ttagtcctccttaaatttcttcatgtagtaccattcgagctttcgcttgcgttcatggtaatcaggcgtagacaggattagtccagtatcaatacgctgtaaaacatcgagttgctcacgttctttatctgttaaaaatggacggatgcttgactcctcttttggaatgccgtgctttagcttgtactccttagccgtcattccagtcacgattttgttgagcatattagcctcgttgctgtaatgatgtggttttagagtttcgtgtagcagtgtgatgttttcagtaagcaatggatattccatccgcaacgtcaccagatgattaatagttgcttccatctcgttgaaacgctggatatagaattctttgtatttcattgccttcttgccggtata…	WP_077418139.1
POLAc domain-containing protein	DNA polymerase	100	100	2.78592e-19	6.20703e-16	1.67758e-17	ttaatctttcttgtaaaacatgcactcatagccatcggcattgagaactagtccatctgcccacgagggggcttgagccataattttgttaatctcctccaccgttgtatgaggttcaacttcaataatcacctcatcatgaacatgaccaacgatgccatattgacgtaggttatccatcgcaaaacataggatatcacgcgccattgcttgcacaatattctcgacaaatttcgggccatagctttccagccgttcccacttcttggttgttcctactccttcgtaaatgacagactccccaccaaatcggttctcgccaatttgtggtttcacgtaggcaagttttctgccggatagtaagtggataaaaagaaattttgatttgtattcaaattt…	WP_077418142.1
DUF2815 domain-containing protein	Gp2.5-like ssDNA binding protein	100	100	2.78592e-19	6.20703e-16	1.67758e-17	ttatgctaagaagtcatcatcagctaaagcttcaaactcgtcagaagctgatacttgtcctccgagtggctctccatcacggacgaattgaatattgccaagacctgcagctactcctttattaccgttcgagttaaaggcatagaagttgatagaaacacgagcataacaaccgctataaacctgcgaacggtcaagaatcggttgcacacgttggtccacgatttgtggtggtgtggttgagttggcattgatgaagtaatgtcctttgtaggcctcatcatcacgctcgatgtctccgtcacgaagagggagtttgatagcagccttgtttggtttcttaccaccaaattttgcaatgccttcttcgatggccgcatcaattgctttctcgattgc…	WP_077418145.1
DUF2800 domain-containing protein	Exonuclease	100	100	2.78592e-19	6.20703e-16	1.67758e-17	ttagttttcctccgttaattggttaaattcttcatttacgttgttaattgtgactgcttgacgtttgtcagtattagttacgagtgtcagcttgccgggtggcttgataatatagtcccctagaatttcatcaaatttagctttcccgagtgctttcgtcatagcagtgacaccaagtagtttcttgtcgtagggatcatagccagctttgatgacagctgcggctacatcattgtcattggaatacttacgagtagaacgaccctcgaccaacttatgatttgcccattgtttaccaccaagagccagtttcaaggcatactccttgatatcgttactccacgagaccaagtcatcaaccttttcgagaatctcctcgatttcttcatcttcgagcaa…	WP_077418148.1
rRNA biogenesis protein rrp5		100	100	2.78592e-19	6.20703e-16	1.67758e-17	tcacaatccctccgcttccgccatcaaagcaaggtagctttctggctgaatctcactcaagcggctcgccccaaacttctcaagcaatgctttgacatctgatgacttaccttcttgagacttccgagccaacaagccacgtacttcttcaagtgttggctgtttcacttccactgtctttgggtctgggtctgccacagatacttgctccgattcttgtaccattccttgctcaggttgacccaactgcatcgcctccaccagttctcgcaaactgtcagctagagcttgcacatcatctgtgacctgaagcaataatttcattcgactcat	WP_077418151.1
hypothetical protein		100	100	2.78592e-19	6.20703e-16	1.67758e-17	ttactttgcctccatcttcacttcatgaatctcgaccgactcgatagattgtcccggtgttaagacgagaatttccatattctcaccaaacagccattccgcaatcttccgcggtaagttacgaatgccgccttggagcacggtctccttgtttccagcatcatccgtgacgttgatgcatacacgatgtttcaatttcat	WP_077418154.1
sigma-70 family RNA polymerase sigma factor		100	100	2.78592e-19	6.20703e-16	1.67758e-17	ttaaaaaagttttctcaggcgtgcataaatcttgttcagacggttttgaatcgcttgttttgtcacacctaactcctcggcaatctcgactttggtctttccttcatagaagacttgttggatgagttgttgctgctccggggtcaagttcagcatcaactcaagcaaacggtctactcgtgggtctacttgaaccgcttgttccgatgccttatacagcaaaagttgcaatgggttcttttcaggattgaagtcatcatcagtttgatccaagtacagcacgtaattccgagggaaataatcatctgcttccccctgaacgtaatcagtgtctggcgtgtaaccatgctccttttcaaagtcggcagcgaaggcttctttccaagcctcaacctttgc…	WP_077418157.1
Peptidase-M78 domain-containing protein		100	100	2.78592e-19	6.20703e-16	1.67758e-17	ctacttacttgctgacgttgattttggatttgccagtgccaatagttctttacactcatatactggtcgcctaaagcaagtacaaagtaattgttcatatattaagtgcaagtcatttgttttcacaaatcttaagcctgctttctcaatcaactcataactaatttttggatttagttgcatcccaatgcatgtaagaaccaaagtctcgagggaaggctgataatcaagcttattcctcattctctttatcgtttcaccagaaattcctgaagattgttctagttcaggaatagttaaggtgtcagggttgctcatcaaccaaacgaatgcgtcccgaaagtccataccagcaatttcctgaagaacctttttcaagcccgaagccttacttctgtt…	WP_077418177.1
LlaI-3		100	100	2.78592e-19	6.20703e-16	1.67758e-17	ttatttatcatttgtaataacaaatcgattattcacataatattgcatcacttcttttatattgaaatactcttctgaaataaacagatttggatcaccttcagcataaatacttgagagttgaaagtgctgccttctttttctttcttcagacggtaagattaatgctgaaaaaacattattatatttgggagcgatgctttttgaacttcgttctcgctcgatatatccataataacttatatcgctagtcggatatcctcccatcccatataatacagatttgggaaatactgcactagattttgtattgtcaggatactctttccctatatacccttccaagaacatgttgtaacaaatctgcttatagttcattccatggacttttgaatagta…	WP_077418219.1
LlaI-2		100	100	2.78592e-19	6.20703e-16	1.67758e-17	tcaataattatatattgtcctatttgtaccacttaggaacttgtccaaaaaatcatcactaaacacctgtttattcccaaagtcttcatataaggtatcaaaactagtgatattatcagcaaacaaacttgaagatgaagcgaaaccactcactccctgcacatcttgccacaaataaagaagtaacttatttctaagtgtttcaatgattgagtcctgtgcagtcgtcttgtcaagaggagtaaaacttggattccctatagtgtctgaattagaattcaaaatatcatccttactaaacttgatgaagaactgacccaactgcttatcttcctttttcccaagaccttcatttttatccgtaataaacttgtttagagcagaataaaagctcaacca…	WP_077418222.1
LlaI-1		100	100	2.78592e-19	6.20703e-16	1.67758e-17	ctaacctttcaaagttttcttatcaaaatatttcaaaagagattcgaatcttggaaatttatcaccatttccaaatgaattaactctctgattttggttataccaatcccacaactgactgtaatcaatctcataattattacgtaatgctaattcaaacatagataaaacatctaaccaatagaacttttcttcgctccctttgaatcctgcattacctctcctcgtgcgttcaacttttctaccaaagttattatgagtcaggtttactagaagcgttccagatagaatggttagttttttatttataacatcgaattcgtattcatccgtcacttgtacatccgaaattgttttacgacttctaggtaaatttgcgataaaatcaattgcaccttc…	WP_077418225.1
Modification methylase LlaI		100	100	2.78592e-19	6.20703e-16	1.67758e-17	tcacctttcaaaagtattatagtttgttactaaaatttcccgtcttggatatttaatccctgtttcaccaattgtatttacattaaagccatggtattgaatccactccattaacaagtgattagttttccctttatgctcaagaacatttgataacataaattttttgcctgctgaatccaattcggtgagatattttaagagacttgcttcctgttcggcatcccatccatcaaaaccacgcttaccatcgttataaccagctgttgtgaccaaatatggtgggtcaaaataaaacacggtgtcatcatcatactcgttaaaattaatcgctgaatagctacccaaacgcatctccacttctggagctcgtgtaacaaaacgagttattctatcttt…	WP_077418228.1
LlaIC		100	100	2.78592e-19	6.20703e-16	1.67758e-17	tcagtcattcccattcttttcaagtttatattcaacaatatcttctaacccgcagtggagtgcttcacatattcttgccaatgcctccatagagaccgtctcatctttagatagtctagagagcgtagaattagttattccagccatatctcgtaatgcggttttatttattttcttttttaaagcctgttcccaaagacgttcatagctaaaactcat	WP_077418231.1
hypothetical protein		100	100	2.78592e-19	6.20703e-16	1.67758e-17	ctagaaactaataggaatatatctatccacttcaattgatactggtctagcagcaattgctacatcccaatttgcggcactaagtagctcatcaacttcacttaagataatgatttcaacttgcgaacgatttaagaaaatcacatatttgagtttatccttatccttcttgatgaataaaagaagatttttgtctttgctcaatcggtaatcttcataatgccttggcacaccacttggcctcgtttttgattgattactgctatcatcaaaatactccatcatttcaagggcaaagtcagtatattggatgaagaaaatgccagtttcatagtcttgctcatactttgataaactctcaatatgactatcccaattcttcttaaaggaatttaggaa…	WP_050499057.1
hypothetical protein		100	100	2.78592e-19	6.20703e-16	1.67758e-17	ttaacaccatttcttcttaatcatcacagcaaccaccatgcctaatgataataaacatacaacagccaatgagactaatggtgtagcatctccagtttttgctactgttgtactttccgtttgtgaattattttcagttgtggtaacggatgttttctttaccttagtgctgccaacatttgatttaccagcttcactagaatttctgtttccatcacccaactctacgactgaaggtttgttaccatcattagcactattgttctctgaaccgcttggtttattactgggattgtttggtttgttatttattgggttactcggttctacatttccgggattactaggttggttgtttgatggggcacttggctcaacattacctgactcagatttatt…	WP_077418234.1
InlB B-repeat-containing protein		100	100	2.78592e-19	6.20703e-16	1.67758e-17	tcatactttaaatgtgtatccatcccttgctggtggtgccggtgcagttgctgatttttcatattcaacagtcgaagatgcaatttctttattttcccaatctacaaatgtaactttatatgtatttgcgtcccattttgctttgagggttatatcaccatcagaaaggcgataagcctcaaaatcatattcatttgcatcactacctttgtaccatcccttgaaagtataacctttctttgttggagcaactggaatttgttgaggctttactgggcattttgaagtatcaaagtcctcgtattctttaaagtcttcaaaactatactgcaa	WP_077418237.1
leucine-rich repeat domain-containing protein		100	100	2.78592e-19	6.20703e-16	1.67758e-17	ctacattggttccaccaccgctatcaaaagagatctagggtaatcaactttcaaagtactttcggtctcaattccacccgaattaactgctttaatcgtatgaattccttcagtcatatttctaaaaagataacacggtgtattcttataaaaataaggaaaatcagaaacaaaggttggtgtctttttcacgccatcaatgaaaaagacaatgtcttgatccatatgtgcacttgtgtcccctgatgaataaacattagaaaaaacagttgcttccgcaaatacattctgatttctccatactaccttaaccagagaatcttcccatccactatcagttataccaatgccttttgtaaaatataaaaatggtttttggatcaacttcacattagtatt…	WP_172353168.1
Sigma-70 family RNA polymerase sigma factor	Transcriptional regulator	100	93.4461	7.61779e-11	1.69724e-07	4.24311e-09	ttaaatgatgataggattttctggcatttgaaccaacagcaacgctttagtgtgccaacggtaaatggtccgaacatctgcattcatcacctccgcaatcttctcccacgtcattccttgaaggtaacggtagtccaataccaacccaaggtcaacattcggtaatgtttcaattgcatcagccatctggtacttcaggtccacaaacttatcaatctgttcattgatgtggttctccaaaaggtaaaccttctccaggaccttcacgaacggtgcttcagtatttcgattaggactaccaatcttttcttcataggagacggcctgggcacaacctgccaacgctctcagctcactcaacttgaccacttggctatcaatccgtttatctaatcggta…	WP_077418120.1
head-tail adaptor protein	Head closure Hc1	100	93.2347	9.7603e-11	2.17459e-07	5.30389e-09	ctagccatcagcgctcacctcaactttcttcgtcagcacttcaagatacatccctcgatttcggacgttttcaacggagataatttgatacctatcgttatcagaaagaatcaccatttcagtcgctacagtgagattcgggatgacccttatacgaaataaacaagtcgctgagctaaaagtcgcaaggtttacccacttttcggtagcattcttttcttctttgtaggctcggacacttgccagaacctcatcttgtttggtaacaaagcctgcactgtctttcaggttgaccgtctttactatctgaatccgttgattcatcttcccaaaactcat	WP_077418087.1

## Sheet: Supp Table 4 Clade 8.1
Supp Table 4. Association results of the PanGWAS screen for hierarchical clades and resistance to benzalkonium chloride.
Gene annotation (Bakta)	Annotation correction with Pharokka	Sensitivity	Specificity	Naive_p	Bonferroni_p	Benjamini_H_p	Sequence from genome 1838_H094800054	RefSeq or UniRef
peptidase	Head maturation protease	100	100	2.78592e-19	6.20703e-16	6.20703e-16	atgaaaagaattgatgtaaaaggagttgtcgtttcaaatgatgacaaatggatttatgattttttcgaaatggacagcgtatcacctaatgatattagcgaagcattgaaagatacctttgaacctgctgaagttgtcattaacagtgggggcggtgatgtatacgctggcagcgaaatctacagcactctcaaagaatatgcaggagatgtgactgttaaaattgttggtctagcggctagtgcagcttcggtaattgcaatggctggcaatacagttaagattgcgccaaccgctcagcttatgattcataacgtttcttcagtggtgagcggtgattttcgtgattttcaacatgagtctgatgtgctagaaaactataataaatcaattgctagt…	WP_009917705.1
hypothetical protein		100	97.463	8.18866e-14	1.82443e-10	9.12217e-11	atgatgtgcgaattttgtaatgtggatgtaaataagagggttaagaatataagcgacgagaacgacgaaatgcggttgaataaagcaagtcaattagaagttgcagcaggctggcaacatggatttacttatgctgaatttaatattaagtactgtccaatgtgcgggaggagtttggaggatgaagaaaaatga	WP_198479163.1
hypothetical protein		100	96.1945	1.30571e-12	2.90913e-09	6.12448e-10	atgaaacaagggcaatggatgttaaacggtagttacggcgggcgatgggaatcaatcacatattttgatacaaaagatgaggctatcgagcatggtatcaacttgttaaaaaagtataatcacaacacgcatgacgaaaaaactcgcaatcaagtgatgaatgatttaactatatattcatattacaatgaactgatttatactttttttgttggtgaaattgaggaaatagcgtttccagacgaaaccgacagtctgctagagaacatagcagagcgagtatgtgaagtggctggggagtattctgagggctatttggacgatgtaacagaagaacacagagaagaattacagagttttatctacaggtgggcgaaacagcgtggttatttacctgag…	WP_003747326.1
ImmA/IrrE family metallo-endopeptidase	Metallo-protease	100	95.9831	1.92421e-12	4.28714e-09	6.12448e-10	tcatccataccgaagttctgataaagaagaactttgtaataaataattgcgtatagataacattcgatttcttataatattactagtagttgtaggaaatagttcaagtaaatcttgctcaatgtaatcagatgagaaatctataaaattcagcatgtggtacggaatcgatatgtacattaaattacgatttgcgtttgtttcttgttgattaacggttgcaacgttcattaatcgttgattgccatagtgtgtaataatatgaactagctcgtgatggattttttcaatagactgatcttttgataatccctgcgctaaaacaatacccccgtgatcagccagtgacatcgaaaactcaccttttactataaataaatttagttcaactaatatgtt…	WP_031641923.1
Helix-turn-helix domain-containing protein	Transcriptional regulator	100	95.9831	1.92421e-12	4.28714e-09	6.12448e-10	ttattcatccccttgaaattctttttcgattttatcgatttcctctctatgccttttaatgattgaaatgtattcgttaaccttttgcaaatcctcgtctgttaacccttccaagttatcgaacgctaaactttcaggaatgaaagagttttcattttctctgcctaataaataatcagtaggaacattgaaaaaatcagcaagtcttactagggtatcatccttcaatgctctttggtcagtttcccacattgcgacagaacttggagaaacctttaatttgttcgctaactccgtttggctaatacctgttttttttcttaaaaatgcaattcgttttcctaaactcac	WP_039187933.1
XRE family transcriptional regulator	Transcriptional regulator	100	95.9831	1.92421e-12	4.28714e-09	6.12448e-10	atgaatcgagtaaaacaagagcgaattaacaaagggcttcctcaaactgaagctgctaaactcatagggatttctagtggaatgcttgcaatgattgaaattggaaaacggcgagggtccgatgaagtaaaaaagaaaatagctaaattttatggaaagtcggttggctatcttttttttaatgaaacactcacttag	WP_031641921.1
Phg-2220-C domain-containing protein	Replication initiation protein	100	95.9831	1.92421e-12	4.28714e-09	6.12448e-10	atgtctgtaatcaacaataacaatctactgataaatgactatccgcttcaagtactaccagcattagcaagggaaatcggtttaaacgaagcgattgttttgcaacaaattcactactggttaaacaaaaaacaaaatttgattgatggcaaatattggacctacggaagtgcaaaaaaatggcaggaagaaaatttttctttctggagcatgaacaccgtcaagcgagctttcacgtctttaaaagaacaaggtttgttaataacagcaaactataataaaagaaaatttgataaaacggtttggtattccattgattacgagcgattgaacttagtaagtcggcgattagttcaaagtgagttgacgatcgacccaaattggggcaatcgaacggcc…	WP_068998183.1
MerR family transcriptional regulator		100	95.7717	2.7901e-12	6.21635e-09	7.77044e-10	atgaaagaatccgaaatggacaaagtgcgaaaaatgaatgttgcgaaaatcagacaattgcaaagtgaagtgatagcaaaaatagaaacgaattacgacgaactttcaagagatgaacgaaaggaattgcaaaatgatctaaagtttttagaaggcattagagattctaaaaaaggaatcacggcggcaagtaaactcctagcttttacagtagaggaatataaagaactagcaaagtcaaattcggataaaagtattgcggacgaactcggtgttagttgttcaacgttcgcggactggaaaagaaaaaagaatttagttccgtggaacaataatgttaaggggagaaacatatga	WP_039188040.1
SAM-dependent methyltransferase	DNA methyltransferase	100	94.5032	1.96707e-11	4.38263e-08	4.86959e-09	atgaaaatattagacgcttgttgcggtagtcggatgttctggttcgatcgcacaaataaaaacgtcacttttatggataatcgagaattagaaacggaattatgcgacggtaggaaattagttgtaaagcctgatgttgtagcagactttaggagtatgccattcgataccaatacatttcacttagtcgtttttgatccgccgcatttagtgaaagttggcgataaatcatggttggccaagaagtatgggaagttggatttgctaacttggagagatgatataagtaagggttttgaagaatgtatgcgagttttgaaaccaaatggcatattaattttcaaatggaacgaagaccaaataaagctaagcgagattttaaagataattgattttgaa…	WP_039188046.1
DUF1642 domain-containing protein		100	93.0233	1.24222e-10	2.76767e-07	2.76767e-08	atgagatttaaggaaggcgaaaacgtacacgtaattgtaggcaatgaattgttaagtggttggtacaacggtaaagagtttggaacaggcaactctttagtgaaagtttctaaggacaagataatagctactaaagattgttttattgcaaaagaaaaggaaccagaactggtagtagttccgcgatttgccgatgactggataaatcactgtgaacaaagagaatacgatttagcttgtttgttagactatgaagattctgatatgtctgctgaaatgtacgaatggttaatttcatcagctgataatcaagaactactcgcccgcgcttggcttgacggctacgaagtcgagaaagaaccgctttattatgtacaacttattgaccacgcaactggt…	WP_039194685.1
DEAD/DEAH box helicase	DNA helicase	100	90.9091	1.02496e-09	2.28361e-06	1.90301e-07	ttgattgatcagattcaaaatacactcgaagtgagtggggttgatatgaaacacgtcactttaggaatggttcagaccattgttagacggttagatcacacacctcaaccagaattaatagtcattgatgaaagccatcacatcttagcgaacagctacaaaaaaatcattgaatactttcatgaggcacgagttatcggatttacggcaacacctgtccgaattaatggcgggggattaggcgatatcaacgatacgttgattgagaaagtcaatgccaaatggttgattgaaaatagcttcttatcaccttataagtattttgcaccggaagttattcaaacaagtaacttagacatcaaacgaaccggggagtatgacatcacacaattagacgat…	UniRef100_A0A6X0T9X3
hypothetical protein		100	90.2748	1.7714e-09	3.94668e-06	2.81906e-07	atgaagttattacgattttttggactcataagtattgacgaggacggaaaagaatacattgaaaaatcagacataaatacagtagtatgcttagctttgactgttttaattgcatttgtggtctgtataggaagtctgatattaaatggctga	UniRef90_A0A7D4XW88

[truncated: 5 more sheets: Supp Table 4 Clade 11.4, Supp Table 4 Clade 12.2, Supp Table 4 Clade 13.6, Supp Table 4 BC resistance, Supp Table 5]
